# Supplementary material for: Effects of light qualities on the growth and photosynthetic characteristics of Sorbus tianschanica Rupr. seedlings
Source: PLoS One. 2026 Jul 24;21(7):e0354303. doi: 10.1371/journal.pone.0354303 (PMC13399450; doi:10.1371/journal.pone.0354303)
Supplement: S1 Data — (XLSX) [file pone.0354303.s001.xlsx]

## Sheet: Relative spectral value
	Relative spectral value
Wavelength/nm	W	R	B	G
350	0.17274	0.05118	0.08041	0.04279
350.1	0.17332	0.05139	0.08074	0.04297
350.2	0.17391	0.0516	0.08106	0.04315
350.3	0.1745	0.05181	0.08138	0.04334
350.4	0.17508	0.05202	0.0817	0.04352
350.5	0.17567	0.05222	0.08203	0.04371
350.6	0.17626	0.05243	0.08235	0.04389
350.7	0.17685	0.05264	0.08267	0.04408
350.8	0.17743	0.05285	0.083	0.04426
350.9	0.17802	0.05306	0.08332	0.04445
351	0.17861	0.05327	0.08364	0.04463
351.1	0.1792	0.05348	0.08396	0.04481
351.2	0.17978	0.05369	0.08429	0.045
351.3	0.18036	0.05389	0.08462	0.04518
351.4	0.18087	0.05409	0.08497	0.04534
351.5	0.18138	0.05428	0.08533	0.0455
351.6	0.18189	0.05447	0.08569	0.04567
351.7	0.1824	0.05466	0.08605	0.04583
351.8	0.18291	0.05485	0.08641	0.04599
351.9	0.18342	0.05504	0.08677	0.04615
352	0.18393	0.05524	0.08713	0.04632
352.1	0.18444	0.05543	0.08749	0.04648
352.2	0.18495	0.05562	0.08785	0.04664
352.3	0.18546	0.05581	0.08821	0.0468
352.4	0.18597	0.056	0.08857	0.04697
352.5	0.18648	0.05619	0.08893	0.04713
352.6	0.18699	0.05639	0.08929	0.04729
352.7	0.1875	0.05658	0.08965	0.04745
352.8	0.188	0.05677	0.09001	0.04762
352.9	0.18851	0.05696	0.09037	0.04778
353	0.18902	0.05715	0.09072	0.04794
353.1	0.18953	0.05734	0.09108	0.0481
353.2	0.19004	0.05754	0.09144	0.04826
353.3	0.19055	0.05773	0.0918	0.04843
353.4	0.19106	0.05792	0.09216	0.04859
353.5	0.19157	0.05811	0.09252	0.04875
353.6	0.19208	0.0583	0.09288	0.04891
353.7	0.19259	0.05849	0.09324	0.04908
353.8	0.1931	0.05869	0.0936	0.04924
353.9	0.19361	0.05888	0.09396	0.0494
354	0.19421	0.0591	0.09437	0.04961
354.1	0.19503	0.0594	0.0949	0.04991
354.2	0.19585	0.0597	0.09543	0.05021
354.3	0.19667	0.06001	0.09595	0.05052
354.4	0.19749	0.06031	0.09648	0.05082
354.5	0.19831	0.06061	0.09701	0.05113
354.6	0.19913	0.06091	0.09754	0.05143
354.7	0.19994	0.06121	0.09807	0.05174
354.8	0.20076	0.06151	0.09859	0.05204
354.9	0.20158	0.06181	0.09912	0.05235
355	0.2024	0.06211	0.09965	0.05265
355.1	0.20322	0.06241	0.10018	0.05295
355.2	0.20404	0.06272	0.10071	0.05326
355.3	0.20486	0.06302	0.10124	0.05356
355.4	0.20568	0.06332	0.10176	0.05387
355.5	0.20649	0.06362	0.10229	0.05417
355.6	0.20731	0.06392	0.10282	0.05448
355.7	0.20813	0.06422	0.10335	0.05478
355.8	0.20895	0.06452	0.10388	0.05509
355.9	0.20977	0.06482	0.10441	0.05539
356	0.21059	0.06512	0.10493	0.05569
356.1	0.21141	0.06542	0.10546	0.056
356.2	0.21223	0.06573	0.10599	0.0563
356.3	0.21304	0.06603	0.10652	0.05661
356.4	0.21386	0.06633	0.10705	0.05691
356.5	0.21468	0.06663	0.10758	0.05722
356.6	0.2155	0.06693	0.1081	0.05752
356.7	0.21653	0.06727	0.10873	0.05785
356.8	0.21778	0.06766	0.10946	0.0582
356.9	0.21903	0.06805	0.11019	0.05855
357	0.22027	0.06844	0.11093	0.0589
357.1	0.22152	0.06882	0.11166	0.05924
357.2	0.22277	0.06921	0.11239	0.05959
357.3	0.22402	0.0696	0.11312	0.05994
357.4	0.22527	0.06999	0.11385	0.06029
357.5	0.22651	0.07038	0.11458	0.06064
357.6	0.22776	0.07076	0.11531	0.06099
357.7	0.22901	0.07115	0.11605	0.06134
357.8	0.23026	0.07154	0.11678	0.06169
357.9	0.2315	0.07193	0.11751	0.06204
358	0.23275	0.07231	0.11824	0.06239
358.1	0.234	0.0727	0.11897	0.06274
358.2	0.23525	0.07309	0.1197	0.06309
358.3	0.2365	0.07348	0.12043	0.06343
358.4	0.23774	0.07387	0.12116	0.06378
358.5	0.23899	0.07425	0.1219	0.06413
358.6	0.24024	0.07464	0.12263	0.06448
358.7	0.24149	0.07503	0.12336	0.06483
358.8	0.24273	0.07542	0.12409	0.06518
358.9	0.24398	0.0758	0.12482	0.06553
359	0.24523	0.07619	0.12555	0.06588
359.1	0.24648	0.07658	0.12628	0.06623
359.2	0.24773	0.07697	0.12701	0.06658
359.3	0.24897	0.07735	0.12775	0.06693
359.4	0.25076	0.07787	0.12876	0.06742
359.5	0.25275	0.07843	0.12988	0.06796
359.6	0.25473	0.07899	0.131	0.0685
359.7	0.25671	0.07956	0.13212	0.06905
359.8	0.25869	0.08012	0.13324	0.06959
359.9	0.26068	0.08068	0.13436	0.07013
360	0.26266	0.08124	0.13547	0.07067
360.1	0.26464	0.0818	0.13659	0.07122
360.2	0.26663	0.08237	0.13771	0.07176
360.3	0.26861	0.08293	0.13883	0.0723
360.4	0.27059	0.08349	0.13995	0.07284
360.5	0.27258	0.08405	0.14107	0.07339
360.6	0.27456	0.08461	0.14219	0.07393
360.7	0.27654	0.08518	0.1433	0.07447
360.8	0.27853	0.08574	0.14442	0.07501
360.9	0.28051	0.0863	0.14554	0.07556
361	0.28249	0.08686	0.14666	0.0761
361.1	0.28448	0.08742	0.14778	0.07664
361.2	0.28646	0.08799	0.1489	0.07718
361.3	0.28844	0.08855	0.15002	0.07773
361.4	0.29043	0.08911	0.15113	0.07827
361.5	0.29241	0.08967	0.15225	0.07881
361.6	0.29439	0.09023	0.15337	0.07936
361.7	0.29638	0.0908	0.15449	0.0799
361.8	0.29836	0.09136	0.15561	0.08044
361.9	0.30034	0.09192	0.15673	0.08098
362	0.30233	0.09248	0.15785	0.08153
362.1	0.30436	0.09307	0.15901	0.08218
362.2	0.3064	0.09366	0.16018	0.08284
362.3	0.30843	0.09424	0.16135	0.0835
362.4	0.31047	0.09483	0.16252	0.08415
362.5	0.3125	0.09541	0.16368	0.08481
362.6	0.31454	0.096	0.16485	0.08546
362.7	0.31657	0.09658	0.16602	0.08612
362.8	0.31861	0.09717	0.16718	0.08678
362.9	0.32064	0.09776	0.16835	0.08743
363	0.32268	0.09834	0.16952	0.08809
363.1	0.32471	0.09893	0.17068	0.08874
363.2	0.32675	0.09951	0.17185	0.0894
363.3	0.32878	0.1001	0.17302	0.09006
363.4	0.33082	0.10069	0.17419	0.09071
363.5	0.33285	0.10127	0.17535	0.09137
363.6	0.33489	0.10186	0.17652	0.09202
363.7	0.33692	0.10244	0.17769	0.09268
363.8	0.33896	0.10303	0.17885	0.09334
363.9	0.34099	0.10362	0.18002	0.09399
364	0.34303	0.1042	0.18119	0.09465
364.1	0.34506	0.10479	0.18236	0.09531
364.2	0.3471	0.10537	0.18352	0.09596
364.3	0.34913	0.10596	0.18469	0.09662
364.4	0.35117	0.10655	0.18586	0.09727
364.5	0.3532	0.10713	0.18702	0.09793
364.6	0.35524	0.10772	0.18819	0.09859
364.7	0.35705	0.10824	0.18924	0.09915
364.8	0.35843	0.10865	0.19007	0.09956
364.9	0.35981	0.10906	0.19091	0.09996
365	0.36119	0.10947	0.19174	0.10037
365.1	0.36257	0.10988	0.19257	0.10077
365.2	0.36395	0.11028	0.19341	0.10118
365.3	0.36533	0.11069	0.19424	0.10158
365.4	0.36671	0.1111	0.19507	0.10198
365.5	0.36809	0.11151	0.19591	0.10239
365.6	0.36948	0.11192	0.19674	0.10279
365.7	0.37086	0.11233	0.19757	0.1032
365.8	0.37224	0.11273	0.19841	0.1036
365.9	0.37362	0.11314	0.19924	0.10401
366	0.375	0.11355	0.20007	0.10441
366.1	0.37638	0.11396	0.20091	0.10482
366.2	0.37776	0.11437	0.20174	0.10522
366.3	0.37914	0.11478	0.20257	0.10562
366.4	0.38052	0.11518	0.20341	0.10603
366.5	0.38191	0.11559	0.20424	0.10643
366.6	0.38329	0.116	0.20507	0.10684
366.7	0.38467	0.11641	0.20591	0.10724
366.8	0.38605	0.11682	0.20674	0.10765
366.9	0.38743	0.11723	0.20757	0.10805
367	0.38881	0.11764	0.20841	0.10846
367.1	0.39019	0.11804	0.20924	0.10886
367.2	0.39157	0.11845	0.21007	0.10926
367.3	0.39295	0.11886	0.21091	0.10967
367.4	0.39396	0.11916	0.21156	0.11001
367.5	0.39482	0.11942	0.21214	0.11033
367.6	0.39568	0.11967	0.21271	0.11065
367.7	0.39653	0.11993	0.21329	0.11097
367.8	0.39739	0.12019	0.21387	0.11128
367.9	0.39825	0.12044	0.21445	0.1116
368	0.39911	0.1207	0.21503	0.11192
368.1	0.39997	0.12095	0.21561	0.11224
368.2	0.40083	0.12121	0.21619	0.11256
368.3	0.40169	0.12147	0.21677	0.11287
368.4	0.40254	0.12172	0.21735	0.11319
368.5	0.4034	0.12198	0.21792	0.11351
368.6	0.40426	0.12224	0.2185	0.11383
368.7	0.40512	0.12249	0.21908	0.11415
368.8	0.40598	0.12275	0.21966	0.11446
368.9	0.40684	0.12301	0.22024	0.11478
369	0.4077	0.12326	0.22082	0.1151
369.1	0.40855	0.12352	0.2214	0.11542
369.2	0.40941	0.12378	0.22198	0.11574
369.3	0.41027	0.12403	0.22256	0.11606
369.4	0.41113	0.12429	0.22313	0.11637
369.5	0.41199	0.12454	0.22371	0.11669
369.6	0.41285	0.1248	0.22429	0.11701
369.7	0.4137	0.12506	0.22487	0.11733
369.8	0.41456	0.12531	0.22545	0.11765
369.9	0.41542	0.12557	0.22603	0.11796
370	0.41631	0.12584	0.22665	0.11831
370.1	0.41736	0.12616	0.22757	0.11883
370.2	0.41841	0.12648	0.22848	0.11935
370.3	0.41946	0.12681	0.22939	0.11987
370.4	0.42052	0.12713	0.23031	0.12038
370.5	0.42157	0.12746	0.23122	0.1209
370.6	0.42262	0.12778	0.23213	0.12142
370.7	0.42367	0.1281	0.23305	0.12194
370.8	0.42472	0.12843	0.23396	0.12246
370.9	0.42578	0.12875	0.23487	0.12298
371	0.42683	0.12907	0.23578	0.1235
371.1	0.42788	0.1294	0.2367	0.12402
371.2	0.42893	0.12972	0.23761	0.12453
371.3	0.42998	0.13005	0.23852	0.12505
371.4	0.43104	0.13037	0.23944	0.12557
371.5	0.43209	0.13069	0.24035	0.12609
371.6	0.43314	0.13102	0.24126	0.12661
371.7	0.43419	0.13134	0.24218	0.12713
371.8	0.43524	0.13167	0.24309	0.12765
371.9	0.4363	0.13199	0.244	0.12816
372	0.43735	0.13231	0.24492	0.12868
372.1	0.4384	0.13264	0.24583	0.1292
372.2	0.43945	0.13296	0.24674	0.12972
372.3	0.44051	0.13328	0.24766	0.13024
372.4	0.44156	0.13361	0.24857	0.13076
372.5	0.44261	0.13393	0.24948	0.13128
372.6	0.44366	0.13426	0.25039	0.13179
372.7	0.44411	0.13438	0.25102	0.13212
372.8	0.44414	0.13437	0.25146	0.13233
372.9	0.44418	0.13436	0.2519	0.13253
373	0.44422	0.13435	0.25234	0.13273
373.1	0.44425	0.13434	0.25277	0.13293
373.2	0.44429	0.13433	0.25321	0.13313
373.3	0.44432	0.13432	0.25365	0.13333
373.4	0.44436	0.13431	0.25408	0.13353
373.5	0.4444	0.1343	0.25452	0.13374
373.6	0.44443	0.13429	0.25496	0.13394
373.7	0.44447	0.13428	0.2554	0.13414
373.8	0.4445	0.13427	0.25583	0.13434
373.9	0.44454	0.13426	0.25627	0.13454
374	0.44458	0.13425	0.25671	0.13474
374.1	0.44461	0.13424	0.25715	0.13495
374.2	0.44465	0.13424	0.25758	0.13515
374.3	0.44468	0.13423	0.25802	0.13535
374.4	0.44472	0.13422	0.25846	0.13555
374.5	0.44476	0.13421	0.2589	0.13575
374.6	0.44479	0.1342	0.25933	0.13595
374.7	0.44483	0.13419	0.25977	0.13616
374.8	0.44486	0.13418	0.26021	0.13636
374.9	0.4449	0.13417	0.26065	0.13656
375	0.44494	0.13416	0.26108	0.13676
375.1	0.44497	0.13415	0.26152	0.13696
375.2	0.44501	0.13414	0.26196	0.13716
375.3	0.44499	0.13411	0.26234	0.13734
375.4	0.44448	0.13392	0.26224	0.13734
375.5	0.44397	0.13372	0.26214	0.13734
375.6	0.44346	0.13353	0.26204	0.13733
375.7	0.44295	0.13334	0.26194	0.13733
375.8	0.44244	0.13314	0.26185	0.13732
375.9	0.44193	0.13295	0.26175	0.13732
376	0.44142	0.13276	0.26165	0.13732
376.1	0.44091	0.13257	0.26155	0.13731
376.2	0.44041	0.13237	0.26145	0.13731
376.3	0.4399	0.13218	0.26135	0.1373
376.4	0.43939	0.13199	0.26125	0.1373
376.5	0.43888	0.13179	0.26116	0.1373
376.6	0.43837	0.1316	0.26106	0.13729
376.7	0.43786	0.13141	0.26096	0.13729
376.8	0.43735	0.13122	0.26086	0.13729
376.9	0.43684	0.13102	0.26076	0.13728
377	0.43633	0.13083	0.26066	0.13728
377.1	0.43582	0.13064	0.26056	0.13727
377.2	0.43531	0.13044	0.26047	0.13727
377.3	0.4348	0.13025	0.26037	0.13727
377.4	0.4343	0.13006	0.26027	0.13726
377.5	0.43379	0.12987	0.26017	0.13726
377.6	0.43328	0.12967	0.26007	0.13725
377.7	0.43277	0.12948	0.25997	0.13725
377.8	0.43226	0.12929	0.25987	0.13725
377.9	0.43175	0.12909	0.25978	0.13724
378	0.43126	0.12888	0.25989	0.1373
378.1	0.43079	0.12866	0.26011	0.1374
378.2	0.43031	0.12844	0.26032	0.1375
378.3	0.42983	0.12822	0.26054	0.13759
378.4	0.42935	0.128	0.26076	0.13769
378.5	0.42888	0.12778	0.26098	0.13779
378.6	0.4284	0.12756	0.2612	0.13788
378.7	0.42792	0.12734	0.26142	0.13798
378.8	0.42745	0.12712	0.26164	0.13807
378.9	0.42697	0.1269	0.26186	0.13817
379	0.42649	0.12668	0.26208	0.13827
379.1	0.42602	0.12646	0.2623	0.13836
379.2	0.42554	0.12624	0.26252	0.13846
379.3	0.42506	0.12602	0.26274	0.13856
379.4	0.42459	0.12579	0.26296	0.13865
379.5	0.42411	0.12557	0.26318	0.13875
379.6	0.42363	0.12535	0.2634	0.13884
379.7	0.42316	0.12513	0.26362	0.13894
379.8	0.42268	0.12491	0.26384	0.13904
379.9	0.4222	0.12469	0.26406	0.13913
380	0.42173	0.12447	0.26428	0.13923
380.1	0.42125	0.12425	0.26449	0.13932
380.2	0.42077	0.12403	0.26471	0.13942
380.3	0.4203	0.12381	0.26493	0.13952
380.4	0.41982	0.12359	0.26515	0.13961
380.5	0.41934	0.12337	0.26537	0.13971
380.6	0.41883	0.12315	0.26557	0.1398
380.7	0.41821	0.12294	0.26571	0.13986
380.8	0.41758	0.12272	0.26584	0.13992
380.9	0.41696	0.12251	0.26598	0.13998
381	0.41633	0.12229	0.26611	0.14004
381.1	0.41571	0.12208	0.26625	0.1401
381.2	0.41508	0.12187	0.26638	0.14016
381.3	0.41446	0.12165	0.26652	0.14022
381.4	0.41383	0.12144	0.26665	0.14028
381.5	0.41321	0.12122	0.26679	0.14035
381.6	0.41259	0.12101	0.26692	0.14041
381.7	0.41196	0.1208	0.26706	0.14047
381.8	0.41134	0.12058	0.2672	0.14053
381.9	0.41071	0.12037	0.26733	0.14059
382	0.41009	0.12015	0.26747	0.14065
382.1	0.40946	0.11994	0.2676	0.14071
382.2	0.40884	0.11973	0.26774	0.14077
382.3	0.40821	0.11951	0.26787	0.14083
382.4	0.40759	0.1193	0.26801	0.14089
382.5	0.40697	0.11908	0.26814	0.14096
382.6	0.40634	0.11887	0.26828	0.14102
382.7	0.40572	0.11866	0.26841	0.14108
382.8	0.40509	0.11844	0.26855	0.14114
382.9	0.40447	0.11823	0.26868	0.1412
383	0.40384	0.11801	0.26882	0.14126
383.1	0.40322	0.1178	0.26896	0.14132
383.2	0.40259	0.11759	0.26909	0.14138
383.3	0.40287	0.11761	0.26983	0.14177
383.4	0.40324	0.11766	0.27064	0.1422
383.5	0.40362	0.11771	0.27145	0.14263
383.6	0.404	0.11776	0.27225	0.14306
383.7	0.40438	0.11781	0.27306	0.14349
383.8	0.40475	0.11786	0.27387	0.14392
383.9	0.40513	0.11791	0.27468	0.14435
384	0.40551	0.11796	0.27549	0.14478
384.1	0.40589	0.11801	0.2763	0.14521
384.2	0.40626	0.11806	0.2771	0.14564
384.3	0.40664	0.11811	0.27791	0.14607
384.4	0.40702	0.11816	0.27872	0.14649
384.5	0.4074	0.11821	0.27953	0.14692
384.6	0.40777	0.11826	0.28034	0.14735
384.7	0.40815	0.11831	0.28115	0.14778
384.8	0.40853	0.11836	0.28195	0.14821
384.9	0.40891	0.11841	0.28276	0.14864
385	0.40928	0.11846	0.28357	0.14907
385.1	0.40966	0.11851	0.28438	0.1495
385.2	0.41004	0.11856	0.28519	0.14993
385.3	0.41042	0.11861	0.286	0.15036
385.4	0.41079	0.11866	0.2868	0.15079
385.5	0.41117	0.11871	0.28761	0.15122
385.6	0.41155	0.11876	0.28842	0.15165
385.7	0.41193	0.11881	0.28923	0.15207
385.8	0.4123	0.11886	0.29004	0.1525
385.9	0.41262	0.11893	0.29075	0.15287
386	0.41288	0.11901	0.29138	0.15318
386.1	0.41315	0.1191	0.29202	0.1535
386.2	0.41341	0.11919	0.29266	0.15381
386.3	0.41368	0.11928	0.2933	0.15412
386.4	0.41394	0.11936	0.29393	0.15444
386.5	0.41421	0.11945	0.29457	0.15475
386.6	0.41448	0.11954	0.29521	0.15507
386.7	0.41474	0.11962	0.29585	0.15538
386.8	0.41501	0.11971	0.29648	0.1557
386.9	0.41527	0.1198	0.29712	0.15601
387	0.41554	0.11988	0.29776	0.15633
387.1	0.41581	0.11997	0.29839	0.15664
387.2	0.41607	0.12006	0.29903	0.15696
387.3	0.41634	0.12014	0.29967	0.15727
387.4	0.4166	0.12023	0.30031	0.15759
387.5	0.41687	0.12032	0.30094	0.1579
387.6	0.41713	0.1204	0.30158	0.15822
387.7	0.4174	0.12049	0.30222	0.15853
387.8	0.41767	0.12058	0.30286	0.15885
387.9	0.41793	0.12066	0.30349	0.15916
388	0.4182	0.12075	0.30413	0.15947
388.1	0.41846	0.12084	0.30477	0.15979
388.2	0.41873	0.12093	0.30541	0.1601
388.3	0.41899	0.12101	0.30604	0.16042
388.4	0.41926	0.1211	0.30668	0.16073
388.5	0.41959	0.1212	0.3074	0.16107
388.6	0.42007	0.12134	0.30831	0.16146
388.7	0.42055	0.12148	0.30922	0.16184
388.8	0.42103	0.12162	0.31013	0.16223
388.9	0.42151	0.12176	0.31104	0.16262
389	0.42199	0.1219	0.31195	0.163
389.1	0.42247	0.12204	0.31286	0.16339
389.2	0.42295	0.12218	0.31378	0.16378
389.3	0.42343	0.12232	0.31468	0.16416
389.4	0.42391	0.12245	0.3156	0.16455
389.5	0.42439	0.12259	0.31651	0.16493
389.6	0.42488	0.12273	0.31742	0.16532
389.7	0.42536	0.12287	0.31833	0.16571
389.8	0.42584	0.12301	0.31924	0.16609
389.9	0.42632	0.12315	0.32015	0.16648
390	0.4268	0.12329	0.32106	0.16687
390.1	0.42728	0.12343	0.32197	0.16725
390.2	0.42776	0.12357	0.32288	0.16764
390.3	0.42824	0.12371	0.32379	0.16802
390.4	0.42872	0.12385	0.3247	0.16841
390.5	0.4292	0.12398	0.32561	0.1688
390.6	0.42968	0.12412	0.32652	0.16918
390.7	0.43016	0.12426	0.32743	0.16957
390.8	0.43064	0.1244	0.32834	0.16996
390.9	0.43112	0.12454	0.32925	0.17034
391	0.4316	0.12468	0.33016	0.17073
391.1	0.43219	0.12485	0.33117	0.17117
391.2	0.43384	0.12535	0.33315	0.17214
391.3	0.43549	0.12586	0.33512	0.17311
391.4	0.43713	0.12636	0.3371	0.17408
391.5	0.43878	0.12686	0.33908	0.17505
391.6	0.44043	0.12736	0.34106	0.17602
391.7	0.44208	0.12786	0.34304	0.17699
391.8	0.44373	0.12837	0.34502	0.17796
391.9	0.44538	0.12887	0.34699	0.17893
392	0.44703	0.12937	0.34897	0.1799
392.1	0.44868	0.12987	0.35095	0.18087
392.2	0.45033	0.13037	0.35293	0.18184
392.3	0.45198	0.13087	0.35491	0.1828
392.4	0.45363	0.13138	0.35688	0.18377
392.5	0.45528	0.13188	0.35886	0.18474
392.6	0.45693	0.13238	0.36084	0.18571
392.7	0.45858	0.13288	0.36282	0.18668
392.8	0.46022	0.13338	0.3648	0.18765
392.9	0.46187	0.13389	0.36677	0.18862
393	0.46352	0.13439	0.36875	0.18959
393.1	0.46517	0.13489	0.37073	0.19056
393.2	0.46682	0.13539	0.37271	0.19153
393.3	0.46847	0.13589	0.37469	0.1925
393.4	0.47012	0.13639	0.37666	0.19347
393.5	0.47177	0.1369	0.37864	0.19444
393.6	0.47342	0.1374	0.38062	0.19541
393.7	0.47507	0.1379	0.3826	0.19638
393.8	0.47802	0.13877	0.38571	0.19794
393.9	0.48109	0.13967	0.38893	0.19956
394	0.48415	0.14058	0.39214	0.20117
394.1	0.48722	0.14148	0.39536	0.20279
394.2	0.49029	0.14238	0.39857	0.2044
394.3	0.49335	0.14329	0.40178	0.20602
394.4	0.49642	0.14419	0.405	0.20763
394.5	0.49949	0.14509	0.40821	0.20925
394.6	0.50255	0.146	0.41142	0.21086
394.7	0.50562	0.1469	0.41464	0.21248
394.8	0.50869	0.1478	0.41785	0.21409
394.9	0.51175	0.14871	0.42107	0.21571
395	0.51482	0.14961	0.42428	0.21732
395.1	0.51789	0.15051	0.42749	0.21894
395.2	0.52095	0.15142	0.43071	0.22055
395.3	0.52402	0.15232	0.43392	0.22217
395.4	0.52709	0.15322	0.43713	0.22378
395.5	0.53015	0.15413	0.44035	0.2254
395.6	0.53322	0.15503	0.44356	0.22702
395.7	0.53629	0.15594	0.44678	0.22863
395.8	0.53935	0.15684	0.44999	0.23025
395.9	0.54242	0.15774	0.4532	0.23186
396	0.54549	0.15865	0.45642	0.23348
396.1	0.54855	0.15955	0.45963	0.23509
396.2	0.55162	0.16045	0.46285	0.23671
396.3	0.55469	0.16136	0.46606	0.23832
396.4	0.55846	0.16248	0.46973	0.24015
396.5	0.56242	0.16367	0.47353	0.24203
396.6	0.56639	0.16485	0.47732	0.24391
396.7	0.57035	0.16604	0.48112	0.24579
396.8	0.57431	0.16722	0.48491	0.24768
396.9	0.57828	0.16841	0.48871	0.24956
397	0.58224	0.16959	0.4925	0.25144
397.1	0.5862	0.17078	0.4963	0.25332
397.2	0.59017	0.17197	0.50009	0.25521
397.3	0.59413	0.17315	0.50388	0.25709
397.4	0.59809	0.17434	0.50768	0.25897
397.5	0.60205	0.17552	0.51147	0.26085
397.6	0.60602	0.17671	0.51527	0.26273
397.7	0.60998	0.17789	0.51906	0.26462
397.8	0.61394	0.17908	0.52286	0.2665
397.9	0.6179	0.18026	0.52665	0.26838
398	0.62187	0.18145	0.53045	0.27026
398.1	0.62583	0.18263	0.53424	0.27215
398.2	0.62979	0.18382	0.53804	0.27403
398.3	0.63376	0.185	0.54183	0.27591
398.4	0.63772	0.18619	0.54562	0.27779
398.5	0.64168	0.18738	0.54942	0.27967
398.6	0.64564	0.18856	0.55321	0.28156
398.7	0.64961	0.18975	0.55701	0.28344
398.8	0.65357	0.19093	0.5608	0.28532
398.9	0.65753	0.19212	0.5646	0.2872
399	0.6615	0.1932	0.56833	0.28907
399.1	0.66547	0.19423	0.57205	0.29094
399.2	0.66943	0.19526	0.57576	0.29281
399.3	0.6734	0.1963	0.57947	0.29467
399.4	0.67737	0.19733	0.58319	0.29654
399.5	0.68134	0.19837	0.5869	0.2984
399.6	0.6853	0.1994	0.59061	0.30027
399.7	0.68927	0.20044	0.59433	0.30213
399.8	0.69324	0.20147	0.59804	0.304
399.9	0.69721	0.2025	0.60175	0.30587
400	0.70117	0.20354	0.60547	0.30773
400.1	0.70455	0.2044	0.60867	0.30934
400.2	0.70793	0.20527	0.61188	0.31095
400.3	0.71131	0.20613	0.61508	0.31255
400.4	0.71469	0.20699	0.61828	0.31416
400.5	0.71806	0.20786	0.62148	0.31576
400.6	0.72143	0.20872	0.62468	0.31736
400.7	0.7248	0.20958	0.62787	0.31897
400.8	0.72826	0.21047	0.63114	0.32061
400.9	0.73179	0.21138	0.63447	0.32228
401	0.73531	0.21228	0.63779	0.32395
401.1	0.73883	0.21319	0.64112	0.32562
401.2	0.74236	0.2141	0.64445	0.32729
401.3	0.74588	0.215	0.64777	0.32895
401.4	0.7494	0.21591	0.65109	0.33062
401.5	0.75292	0.21682	0.65441	0.33229
401.6	0.75544	0.21753	0.65691	0.33352
401.7	0.75747	0.21815	0.65902	0.33454
401.8	0.75951	0.21877	0.66112	0.33556
401.9	0.76154	0.21939	0.66322	0.33658
402	0.76358	0.22001	0.66533	0.3376
402.1	0.76562	0.22064	0.66743	0.33862
402.2	0.76766	0.22126	0.66954	0.33965
402.3	0.7697	0.22188	0.67165	0.34067
402.4	0.77174	0.2225	0.67375	0.34169
402.5	0.77379	0.22312	0.67586	0.34271
402.6	0.77583	0.22375	0.67797	0.34374
402.7	0.77788	0.22437	0.68008	0.34476
402.8	0.77992	0.22499	0.68219	0.34579
402.9	0.78197	0.22562	0.6843	0.34681
403	0.78402	0.22624	0.68641	0.34784
403.1	0.78607	0.22687	0.68852	0.34886
403.2	0.78812	0.22749	0.69064	0.34989
403.3	0.79018	0.22812	0.69275	0.35091
403.4	0.79012	0.22813	0.69301	0.351
403.5	0.78859	0.22772	0.69199	0.35044
403.6	0.7871	0.22733	0.69099	0.34989
403.7	0.78564	0.22694	0.69001	0.34935
403.8	0.78421	0.22656	0.68906	0.34883
403.9	0.78281	0.22618	0.68813	0.34831
404	0.78144	0.22582	0.68722	0.34781
404.1	0.7801	0.22546	0.68633	0.34732
404.2	0.77875	0.22514	0.68566	0.34696
404.3	0.7774	0.22483	0.68508	0.34666
404.4	0.77609	0.22454	0.68453	0.34637
404.5	0.7748	0.22425	0.68399	0.34609
404.6	0.77354	0.22397	0.68347	0.34582
404.7	0.7723	0.22369	0.68297	0.34555
404.8	0.77109	0.22342	0.68248	0.3453
404.9	0.7699	0.22316	0.68201	0.34505
405	0.76874	0.22291	0.68156	0.34481
405.1	0.7676	0.22266	0.68112	0.34458
405.2	0.76649	0.22241	0.6807	0.34436
405.3	0.7654	0.22217	0.6803	0.34415
405.4	0.76433	0.22194	0.67991	0.34394
405.5	0.76328	0.22172	0.67954	0.34375
405.6	0.76226	0.2215	0.67918	0.34356
405.7	0.76125	0.22128	0.67883	0.34337
405.8	0.76027	0.22107	0.6785	0.3432
405.9	0.75931	0.22087	0.67819	0.34303
406	0.75883	0.22081	0.6783	0.34308
406.1	0.75861	0.22082	0.67864	0.34324
406.2	0.7584	0.22083	0.67899	0.34341
406.3	0.75821	0.22085	0.67934	0.34358
406.4	0.75803	0.22087	0.6797	0.34375
406.5	0.75785	0.22089	0.68007	0.34393
406.6	0.75769	0.22092	0.68045	0.34411
406.7	0.75754	0.22095	0.68083	0.3443
406.8	0.75785	0.22106	0.68156	0.34464
406.9	0.75833	0.2212	0.68243	0.34504
407	0.75881	0.22134	0.68329	0.34544
407.1	0.75931	0.22148	0.68416	0.34584
407.2	0.7598	0.22163	0.68504	0.34624
407.3	0.76031	0.22178	0.68592	0.34664
407.4	0.76082	0.22193	0.6868	0.34705
407.5	0.76134	0.22208	0.68768	0.34746
407.6	0.76186	0.22223	0.68857	0.34787
407.7	0.76239	0.22239	0.68946	0.34828
407.8	0.76292	0.22254	0.69035	0.3487
407.9	0.76347	0.2227	0.69125	0.34911
408	0.76401	0.22286	0.69215	0.34953
408.1	0.76457	0.22302	0.69305	0.34995
408.2	0.76513	0.22319	0.69396	0.35037
408.3	0.76569	0.22335	0.69487	0.3508
408.4	0.76626	0.22352	0.69579	0.35122
408.5	0.76684	0.22369	0.6967	0.35165
408.6	0.76693	0.22372	0.69717	0.35185
408.7	0.76686	0.2237	0.6975	0.35198
408.8	0.7668	0.22368	0.69783	0.35211
408.9	0.76675	0.22367	0.69817	0.35225
409	0.76672	0.22366	0.69852	0.35239
409.1	0.76669	0.22365	0.69887	0.35253
409.2	0.76668	0.22365	0.69923	0.35268
409.3	0.76667	0.22365	0.6996	0.35283
409.4	0.76677	0.22368	0.69995	0.35297
409.5	0.76688	0.22373	0.7003	0.35311
409.6	0.767	0.22379	0.70065	0.35326
409.7	0.76714	0.22384	0.70101	0.35341
409.8	0.76728	0.2239	0.70138	0.35356
409.9	0.76743	0.22396	0.70176	0.35371
410	0.76759	0.22402	0.70214	0.35387
410.1	0.76776	0.22408	0.70253	0.35404
410.2	0.76794	0.22415	0.70292	0.3542
410.3	0.76813	0.22422	0.70332	0.35437
410.4	0.76833	0.22429	0.70373	0.35454
410.5	0.76853	0.22436	0.70415	0.35472
410.6	0.76874	0.22444	0.70457	0.3549
410.7	0.76896	0.22452	0.705	0.35508
410.8	0.76919	0.2246	0.70543	0.35527
410.9	0.76943	0.22468	0.70587	0.35546
411	0.76968	0.22477	0.70632	0.35565
411.1	0.76993	0.22486	0.70677	0.35585
411.2	0.77119	0.22524	0.70814	0.35651
411.3	0.77257	0.22565	0.70963	0.35723
411.4	0.77395	0.22607	0.71111	0.35794
411.5	0.77533	0.22649	0.7126	0.35866
411.6	0.77671	0.22691	0.71408	0.35938
411.7	0.7781	0.22732	0.71557	0.36009
411.8	0.77948	0.22774	0.71705	0.36081
411.9	0.78087	0.22816	0.71854	0.36153
412	0.78183	0.22852	0.71959	0.36215
412.1	0.7828	0.22887	0.72063	0.36278
412.2	0.78377	0.22923	0.72168	0.3634
412.3	0.78474	0.22959	0.72273	0.36402
412.4	0.78572	0.22994	0.72378	0.36465
412.5	0.78669	0.2303	0.72484	0.36528
412.6	0.78767	0.23066	0.72589	0.3659
412.7	0.78865	0.23102	0.72695	0.36653
412.8	0.78964	0.23138	0.72801	0.36716
412.9	0.79062	0.23174	0.72907	0.36779
413	0.79161	0.2321	0.73014	0.36842
413.1	0.79261	0.23246	0.7312	0.36905
413.2	0.7936	0.23283	0.73227	0.36968
413.3	0.7946	0.23319	0.73334	0.37031
413.4	0.7956	0.23355	0.73441	0.37094
413.5	0.7966	0.23392	0.73548	0.37158
413.6	0.7976	0.23428	0.73656	0.37221
413.7	0.79852	0.23462	0.73755	0.3728
413.8	0.79853	0.23469	0.73771	0.37298
413.9	0.79856	0.23477	0.73788	0.37315
414	0.79859	0.23485	0.73806	0.37333
414.1	0.79863	0.23493	0.73824	0.37351
414.2	0.79868	0.23501	0.73843	0.3737
414.3	0.79874	0.23509	0.73862	0.37388
414.4	0.7988	0.23518	0.73883	0.37407
414.5	0.79888	0.23525	0.73905	0.37423
414.6	0.79895	0.23527	0.73935	0.37426
414.7	0.79903	0.23528	0.73965	0.37429
414.8	0.79913	0.2353	0.73996	0.37432
414.9	0.79922	0.23533	0.74028	0.37436
415	0.79933	0.23535	0.7406	0.3744
415.1	0.79944	0.23538	0.74093	0.37445
415.2	0.79956	0.23541	0.74126	0.3745
415.3	0.79969	0.23544	0.7416	0.37455
415.4	0.79982	0.23547	0.74194	0.3746
415.5	0.79996	0.23551	0.74229	0.37466
415.6	0.80011	0.23554	0.74264	0.37472
415.7	0.80026	0.23558	0.743	0.37478
415.8	0.80042	0.23562	0.74336	0.37485
415.9	0.80059	0.23566	0.74373	0.37492
416	0.80076	0.23571	0.74411	0.37499
416.1	0.80094	0.23576	0.74449	0.37507
416.2	0.80112	0.2358	0.74487	0.37515
416.3	0.80165	0.23595	0.74557	0.37539
416.4	0.80286	0.2363	0.7469	0.37594
416.5	0.80406	0.23665	0.74824	0.3765
416.6	0.80527	0.237	0.74957	0.37706
416.7	0.80648	0.23735	0.7509	0.37761
416.8	0.80769	0.2377	0.75224	0.37817
416.9	0.8089	0.23805	0.75358	0.37873
417	0.81012	0.2384	0.75491	0.37929
417.1	0.81106	0.23871	0.75593	0.3798
417.2	0.81167	0.23897	0.75655	0.38024
417.3	0.81229	0.23922	0.75717	0.38068
417.4	0.8129	0.23948	0.7578	0.38112
417.5	0.81352	0.23973	0.75842	0.38156
417.6	0.81414	0.23999	0.75905	0.382
417.7	0.81476	0.24025	0.75968	0.38244
417.8	0.81539	0.24051	0.76032	0.38289
417.9	0.81601	0.24077	0.76095	0.38333
418	0.81664	0.24103	0.76159	0.38378
418.1	0.81728	0.24129	0.76223	0.38422
418.2	0.81791	0.24155	0.76287	0.38467
418.3	0.81855	0.24181	0.76352	0.38512
418.4	0.81919	0.24207	0.76416	0.38557
418.5	0.81983	0.24234	0.76481	0.38602
418.6	0.82048	0.2426	0.76546	0.38647
418.7	0.82112	0.24286	0.76612	0.38692
418.8	0.82177	0.24313	0.76677	0.38738
418.9	0.82138	0.24308	0.76646	0.38734
419	0.82036	0.24286	0.76556	0.387
419.1	0.81936	0.24263	0.76467	0.38668
419.2	0.81838	0.24241	0.7638	0.38636
419.3	0.8174	0.24219	0.76294	0.38604
419.4	0.81644	0.24198	0.76209	0.38573
419.5	0.8155	0.24177	0.76126	0.38543
419.6	0.81456	0.24156	0.76043	0.38513
419.7	0.81325	0.24129	0.75946	0.38469
419.8	0.8118	0.24099	0.75844	0.3842
419.9	0.81038	0.24069	0.75743	0.38373
420	0.80897	0.2404	0.75643	0.38325
420.1	0.80757	0.24011	0.75545	0.38279
420.2	0.80619	0.23982	0.75448	0.38233
420.3	0.80482	0.23954	0.75352	0.38187
420.4	0.80347	0.23927	0.75258	0.38142
420.5	0.80213	0.23899	0.75164	0.38098
420.6	0.80081	0.23872	0.75072	0.38055
420.7	0.7995	0.23846	0.74981	0.38012
420.8	0.7982	0.2382	0.74891	0.37969
420.9	0.79692	0.23794	0.74802	0.37927
421	0.79565	0.23768	0.74715	0.37886
421.1	0.7944	0.23743	0.74628	0.37845
421.2	0.79316	0.23718	0.74543	0.37805
421.3	0.79193	0.23694	0.74459	0.37765
421.4	0.79071	0.23669	0.74376	0.37726
421.5	0.79084	0.23685	0.74418	0.3775
421.6	0.79102	0.23703	0.74466	0.37778
421.7	0.7912	0.23721	0.74515	0.37805
421.8	0.79139	0.23738	0.74563	0.37833
421.9	0.79158	0.23756	0.74612	0.37861
422	0.79177	0.23774	0.74661	0.37888
422.1	0.79197	0.23792	0.7471	0.37916
422.2	0.79208	0.23806	0.74749	0.37939
422.3	0.79123	0.23777	0.74673	0.37901
422.4	0.79038	0.23748	0.74598	0.37863
422.5	0.78953	0.23719	0.74522	0.37826
422.6	0.78869	0.2369	0.74447	0.37788
422.7	0.78785	0.23661	0.74373	0.37751
422.8	0.78702	0.23632	0.74298	0.37714
422.9	0.78618	0.23604	0.74224	0.37677
423	0.78536	0.23575	0.74151	0.37641
423.1	0.78453	0.23547	0.74077	0.37604
423.2	0.78371	0.23519	0.74004	0.37568
423.3	0.78289	0.23491	0.73931	0.37531
423.4	0.78207	0.23463	0.73859	0.37495
423.5	0.78126	0.23435	0.73787	0.37459
423.6	0.78045	0.23407	0.73715	0.37423
423.7	0.77965	0.23379	0.73643	0.37388
423.8	0.77884	0.23351	0.73572	0.37352
423.9	0.77804	0.23324	0.73501	0.37317
424	0.777	0.23289	0.73407	0.3727
424.1	0.77549	0.2324	0.73269	0.372
424.2	0.77399	0.23192	0.73131	0.37131
424.3	0.77249	0.23143	0.72995	0.37062
424.4	0.77101	0.23095	0.72859	0.36994
424.5	0.76953	0.23047	0.72724	0.36926
424.6	0.76807	0.23	0.7259	0.36859
424.7	0.76661	0.22953	0.72457	0.36792
424.8	0.76529	0.22917	0.72348	0.36742
424.9	0.76415	0.22896	0.72267	0.36711
425	0.76301	0.22874	0.72187	0.3668
425.1	0.76187	0.22853	0.72107	0.36649
425.2	0.76075	0.22832	0.72028	0.36619
425.3	0.75963	0.22811	0.71949	0.36589
425.4	0.75852	0.2279	0.71871	0.36559
425.5	0.75741	0.22769	0.71794	0.3653
425.6	0.75632	0.22749	0.71717	0.36501
425.7	0.75523	0.22729	0.71641	0.36472
425.8	0.75414	0.22708	0.71566	0.36444
425.9	0.75307	0.22689	0.71491	0.36415
426	0.752	0.22669	0.71416	0.36387
426.1	0.75093	0.22649	0.71343	0.3636
426.2	0.74988	0.2263	0.71269	0.36332
426.3	0.74883	0.22611	0.71197	0.36305
426.4	0.74778	0.22592	0.71125	0.36278
426.5	0.74675	0.22573	0.71053	0.36251
426.6	0.74692	0.2259	0.71096	0.36283
426.7	0.74744	0.22618	0.71173	0.36332
426.8	0.74796	0.22647	0.71249	0.36381
426.9	0.74848	0.22675	0.71326	0.3643
427	0.74899	0.22703	0.71403	0.36479
427.1	0.74951	0.22731	0.71479	0.36528
427.2	0.75003	0.2276	0.71556	0.36577
427.3	0.75055	0.22788	0.71633	0.36626
427.4	0.75113	0.2282	0.71716	0.36674
427.5	0.75171	0.22852	0.71801	0.36722
427.6	0.75229	0.22885	0.71885	0.36769
427.7	0.75287	0.22918	0.71969	0.36817
427.8	0.75344	0.2295	0.72053	0.36865
427.9	0.75402	0.22983	0.72138	0.36913
428	0.7546	0.23015	0.72222	0.36961
428.1	0.75518	0.23048	0.72307	0.37009
428.2	0.75576	0.23081	0.72391	0.37057
428.3	0.75634	0.23114	0.72476	0.37104
428.4	0.75692	0.23146	0.72561	0.37153
428.5	0.7575	0.23179	0.72645	0.37201
428.6	0.75808	0.23212	0.7273	0.37249
428.7	0.75866	0.23245	0.72815	0.37297
428.8	0.75924	0.23278	0.729	0.37345
428.9	0.75982	0.23311	0.72985	0.37393
429	0.7604	0.23344	0.7307	0.37442
429.1	0.76092	0.23375	0.73149	0.37487
429.2	0.76125	0.234	0.7321	0.37523
429.3	0.76158	0.23425	0.73271	0.37559
429.4	0.76191	0.23451	0.73332	0.37595
429.5	0.76224	0.23476	0.73393	0.37631
429.6	0.76257	0.23501	0.73455	0.37667
429.7	0.7629	0.23527	0.73516	0.37703
429.8	0.76323	0.23552	0.73577	0.37739
429.9	0.76389	0.23583	0.73661	0.37793
430	0.76504	0.23621	0.7378	0.37874
430.1	0.7662	0.23659	0.73898	0.37955
430.2	0.76735	0.23697	0.74017	0.38036
430.3	0.76851	0.23736	0.74135	0.38118
430.4	0.76967	0.23774	0.74254	0.38199
430.5	0.77083	0.23812	0.74373	0.3828
430.6	0.77199	0.23851	0.74492	0.38362
430.7	0.77315	0.23889	0.74612	0.38443
430.8	0.77431	0.23928	0.74731	0.38525
430.9	0.77547	0.23966	0.7485	0.38606
431	0.77664	0.24005	0.7497	0.38688
431.1	0.7778	0.24043	0.75089	0.3877
431.2	0.77897	0.24082	0.75209	0.38852
431.3	0.78013	0.24121	0.75329	0.38934
431.4	0.7813	0.24159	0.75449	0.39016
431.5	0.78247	0.24198	0.75569	0.39098
431.6	0.78364	0.24237	0.75689	0.3918
431.7	0.78497	0.2428	0.75824	0.3927
431.8	0.78634	0.24325	0.75964	0.39363
431.9	0.78771	0.2437	0.76103	0.39455
432	0.78909	0.24415	0.76243	0.39548
432.1	0.79046	0.24461	0.76383	0.3964
432.2	0.79184	0.24506	0.76523	0.39733
432.3	0.79322	0.24551	0.76664	0.39826
432.4	0.7946	0.24596	0.76804	0.39919
432.5	0.79597	0.24654	0.76972	0.40013
432.6	0.79735	0.24713	0.77141	0.40107
432.7	0.79872	0.24772	0.77311	0.40201
432.8	0.8001	0.2483	0.77481	0.40296
432.9	0.80148	0.24889	0.77651	0.4039
433	0.80286	0.24948	0.77822	0.40485
433.1	0.80425	0.25007	0.77992	0.40579
433.2	0.80563	0.25067	0.78163	0.40674
433.3	0.80701	0.25126	0.78334	0.40769
433.4	0.8084	0.25185	0.78505	0.40864
433.5	0.80979	0.25244	0.78677	0.40959
433.6	0.81118	0.25304	0.78848	0.41054
433.7	0.81257	0.25363	0.7902	0.4115
433.8	0.81396	0.25423	0.79192	0.41245
433.9	0.81535	0.25482	0.79364	0.41341
434	0.81675	0.25542	0.79537	0.41436
434.1	0.81815	0.25602	0.79709	0.41532
434.2	0.8192	0.25651	0.79848	0.4161
434.3	0.81961	0.2568	0.79925	0.41656
434.4	0.82003	0.25709	0.80002	0.41703
434.5	0.82045	0.25738	0.8008	0.41749
434.6	0.82088	0.25768	0.80157	0.41795
434.7	0.8213	0.25797	0.80235	0.41841
434.8	0.82173	0.25826	0.80313	0.41888
434.9	0.82215	0.25856	0.80391	0.41934
435	0.82273	0.25889	0.80475	0.41986
435.1	0.82345	0.25926	0.80565	0.42044
435.2	0.82417	0.25964	0.80655	0.42101
435.3	0.82489	0.26001	0.80745	0.42158
435.4	0.82562	0.26039	0.80835	0.42216
435.5	0.82634	0.26076	0.80925	0.42273
435.6	0.82707	0.26113	0.81015	0.42331
435.7	0.8278	0.26151	0.81106	0.42389
435.8	0.82852	0.26189	0.81197	0.42446
435.9	0.82925	0.26226	0.81287	0.42504
436	0.82999	0.26264	0.81378	0.42562
436.1	0.83072	0.26301	0.81469	0.4262
436.2	0.83146	0.26339	0.8156	0.42678
436.3	0.83219	0.26377	0.81652	0.42736
436.4	0.83293	0.26415	0.81743	0.42794
436.5	0.83367	0.26453	0.81835	0.42852
436.6	0.83441	0.2649	0.81926	0.4291
436.7	0.83515	0.26528	0.82018	0.42968
436.8	0.83696	0.266	0.82215	0.43081
436.9	0.83881	0.26673	0.82415	0.43196
437	0.84065	0.26746	0.82615	0.43311
437.1	0.8425	0.26819	0.82816	0.43427
437.2	0.84435	0.26892	0.83016	0.43542
437.3	0.8462	0.26966	0.83217	0.43658
437.4	0.84805	0.27039	0.83419	0.43773
437.5	0.84978	0.27109	0.83607	0.43884
437.6	0.85075	0.27157	0.83722	0.43965
437.7	0.85172	0.27206	0.83836	0.44046
437.8	0.8527	0.27255	0.83951	0.44127
437.9	0.85367	0.27303	0.84066	0.44208
438	0.85465	0.27352	0.84181	0.44289
438.1	0.85563	0.27401	0.84296	0.4437
438.2	0.8566	0.2745	0.84411	0.44452
438.3	0.85758	0.27499	0.84526	0.44533
438.4	0.85856	0.27548	0.84642	0.44615
438.5	0.85954	0.27597	0.84757	0.44696
438.6	0.86052	0.27646	0.84873	0.44778
438.7	0.8615	0.27695	0.84988	0.4486
438.8	0.86248	0.27744	0.85104	0.44942
438.9	0.86346	0.27793	0.8522	0.45024
439	0.86444	0.27843	0.85335	0.45106
439.1	0.86542	0.27892	0.85451	0.45188
439.2	0.8664	0.27941	0.85567	0.4527
439.3	0.86751	0.27995	0.85696	0.45359
439.4	0.86869	0.28051	0.85831	0.45452
439.5	0.86986	0.28106	0.85966	0.45544
439.6	0.87104	0.28162	0.86102	0.45637
439.7	0.87222	0.28218	0.86237	0.4573
439.8	0.8734	0.28274	0.86373	0.45823
439.9	0.87458	0.2833	0.86509	0.45916
440	0.87576	0.28386	0.86645	0.46009
440.1	0.87708	0.28444	0.86803	0.46114
440.2	0.87843	0.28501	0.86965	0.46221
440.3	0.87978	0.28559	0.87127	0.46328
440.4	0.88114	0.28617	0.87289	0.46435
440.5	0.88249	0.28675	0.87452	0.46543
440.6	0.88385	0.28733	0.87614	0.46651
440.7	0.8852	0.28791	0.87777	0.46759
440.8	0.88656	0.28849	0.8794	0.46866
440.9	0.88792	0.28908	0.88104	0.46975
441	0.88928	0.28966	0.88267	0.47083
441.1	0.89064	0.29024	0.88431	0.47191
441.2	0.89201	0.29083	0.88595	0.473
441.3	0.89337	0.29141	0.88759	0.47408
441.4	0.89473	0.292	0.88923	0.47517
441.5	0.8961	0.29259	0.89087	0.47626
441.6	0.89747	0.29317	0.89252	0.47736
441.7	0.89884	0.29376	0.89417	0.47845
441.8	0.90028	0.29437	0.89589	0.47958
441.9	0.90183	0.29502	0.89772	0.48077
442	0.90339	0.29568	0.89956	0.48197
442.1	0.90495	0.29633	0.9014	0.48317
442.2	0.90652	0.29698	0.90325	0.48437
442.3	0.90808	0.29764	0.9051	0.48557
442.4	0.90965	0.29829	0.90694	0.48678
442.5	0.91122	0.29895	0.9088	0.48798
442.6	0.91276	0.29961	0.91055	0.48915
442.7	0.91428	0.30028	0.91223	0.4903
442.8	0.9158	0.30094	0.91391	0.49144
442.9	0.91732	0.30161	0.91559	0.49259
443	0.91885	0.30228	0.91728	0.49373
443.1	0.92038	0.30295	0.91897	0.49488
443.2	0.9219	0.30362	0.92066	0.49603
443.3	0.92343	0.3043	0.92235	0.49719
443.4	0.92497	0.30497	0.92404	0.49834
443.5	0.9265	0.30565	0.92574	0.4995
443.6	0.92804	0.30632	0.92744	0.50065
443.7	0.92957	0.307	0.92914	0.50181
443.8	0.93111	0.30767	0.93084	0.50297
443.9	0.93265	0.30835	0.93254	0.50414
444	0.93419	0.30903	0.93425	0.5053
444.1	0.93574	0.30971	0.93595	0.50647
444.2	0.93728	0.31039	0.93766	0.50764
444.3	0.93876	0.31106	0.93931	0.50877
444.4	0.93981	0.31157	0.94052	0.50967
444.5	0.94086	0.31209	0.94174	0.51058
444.6	0.94191	0.31261	0.94296	0.51148
444.7	0.94296	0.31313	0.94417	0.51238
444.8	0.94401	0.31365	0.94539	0.51329
444.9	0.94506	0.31417	0.94661	0.51419
445	0.94611	0.31469	0.94783	0.5151
445.1	0.9471	0.31519	0.94895	0.51601
445.2	0.94797	0.31563	0.9499	0.51695
445.3	0.94884	0.31608	0.95084	0.51788
445.4	0.94972	0.31653	0.95179	0.51882
445.5	0.95059	0.31698	0.95274	0.51976
445.6	0.95146	0.31742	0.95368	0.5207
445.7	0.95233	0.31787	0.95463	0.52164
445.8	0.95321	0.31832	0.95558	0.52258
445.9	0.95408	0.31877	0.95653	0.52352
446	0.95495	0.31922	0.95748	0.52446
446.1	0.95583	0.31967	0.95843	0.5254
446.2	0.9567	0.32012	0.95938	0.52635
446.3	0.95758	0.32057	0.96033	0.52729
446.4	0.95845	0.32103	0.96128	0.52824
446.5	0.95933	0.32148	0.96223	0.52918
446.6	0.9602	0.32193	0.96318	0.53013
446.7	0.96108	0.32238	0.96414	0.53108
446.8	0.96195	0.32283	0.96509	0.53203
446.9	0.96211	0.32305	0.96532	0.53258
447	0.96223	0.32324	0.96551	0.53311
447.1	0.96234	0.32344	0.9657	0.53364
447.2	0.96246	0.32364	0.96589	0.53417
447.3	0.96258	0.32384	0.96609	0.5347
447.4	0.96271	0.32404	0.96628	0.53523
447.5	0.96283	0.32424	0.96648	0.53577
447.6	0.96296	0.32444	0.96667	0.53625
447.7	0.96311	0.32463	0.9668	0.5365
447.8	0.96327	0.32482	0.96694	0.53674
447.9	0.96343	0.32501	0.96708	0.53699
448	0.96359	0.32519	0.96722	0.53724
448.1	0.96375	0.32538	0.96736	0.53749
448.2	0.96392	0.32557	0.9675	0.53774
448.3	0.96408	0.32576	0.96764	0.53799
448.4	0.96424	0.32596	0.96778	0.53825
448.5	0.96441	0.32615	0.96793	0.5385
448.6	0.96458	0.32634	0.96807	0.53875
448.7	0.96474	0.32653	0.96822	0.539
448.8	0.96491	0.32672	0.96836	0.53926
448.9	0.96508	0.32692	0.96851	0.53951
449	0.96525	0.32711	0.96866	0.53977
449.1	0.96542	0.3273	0.96881	0.54002
449.2	0.96559	0.32749	0.96896	0.54028
449.3	0.96577	0.32769	0.96911	0.54054
449.4	0.9665	0.32807	0.96982	0.5411
449.5	0.96735	0.3285	0.97066	0.54174
449.6	0.96821	0.32892	0.9715	0.54238
449.7	0.96907	0.32935	0.97233	0.54302
449.8	0.96992	0.32978	0.97317	0.54366
449.9	0.97078	0.3302	0.97401	0.5443
450	0.97164	0.33063	0.97485	0.54495
450.1	0.97249	0.33106	0.97569	0.5456
450.2	0.97329	0.33155	0.97656	0.54646
450.3	0.97408	0.33204	0.97743	0.54733
450.4	0.97487	0.33252	0.9783	0.54819
450.5	0.97567	0.33301	0.97917	0.54906
450.6	0.97646	0.3335	0.98004	0.54993
450.7	0.97726	0.33399	0.98091	0.55079
450.8	0.97805	0.33448	0.98178	0.55166
450.9	0.97885	0.33497	0.98265	0.55253
451	0.97964	0.33546	0.98352	0.5534
451.1	0.98044	0.33595	0.98439	0.55427
451.2	0.98123	0.33644	0.98526	0.55514
451.3	0.98203	0.33693	0.98613	0.55601
451.4	0.98283	0.33742	0.98701	0.55688
451.5	0.98362	0.33791	0.98788	0.55776
451.6	0.98442	0.33841	0.98875	0.55863
451.7	0.98522	0.3389	0.98963	0.55951
451.8	0.98601	0.33939	0.9905	0.56038
451.9	0.98626	0.3397	0.99082	0.56094
452	0.9863	0.33993	0.99093	0.56139
452.1	0.98634	0.34016	0.99105	0.56184
452.2	0.98639	0.3404	0.99117	0.56229
452.3	0.98643	0.34063	0.99129	0.56273
452.4	0.98648	0.34087	0.99141	0.56318
452.5	0.98653	0.3411	0.99153	0.56363
452.6	0.98658	0.34134	0.99165	0.56408
452.7	0.98646	0.34149	0.99162	0.56432
452.8	0.98634	0.34164	0.9916	0.56454
452.9	0.98622	0.34179	0.99157	0.56477
453	0.9861	0.34194	0.99155	0.56501
453.1	0.98598	0.34209	0.99152	0.56524
453.2	0.98587	0.34225	0.9915	0.56547
453.3	0.98575	0.3424	0.99148	0.5657
453.4	0.98564	0.34255	0.99146	0.56593
453.5	0.98553	0.3427	0.99144	0.56617
453.6	0.98542	0.34286	0.99142	0.5664
453.7	0.9853	0.34301	0.99141	0.56664
453.8	0.98519	0.34317	0.99139	0.56687
453.9	0.98509	0.34332	0.99137	0.56711
454	0.98498	0.34348	0.99136	0.56734
454.1	0.98487	0.34363	0.99135	0.56758
454.2	0.98477	0.34379	0.99134	0.56782
454.3	0.98466	0.34394	0.99133	0.56806
454.4	0.98435	0.34403	0.99111	0.56818
454.5	0.98395	0.34408	0.9908	0.56824
454.6	0.98355	0.34413	0.99049	0.56831
454.7	0.98315	0.34419	0.99018	0.56838
454.8	0.98276	0.34424	0.98988	0.56845
454.9	0.98237	0.3443	0.98958	0.56852
455	0.98197	0.34435	0.98928	0.56859
455.1	0.98158	0.34441	0.98898	0.56866
455.2	0.98171	0.34461	0.9891	0.56919
455.3	0.98186	0.34482	0.98923	0.56974
455.4	0.98201	0.34503	0.98936	0.57028
455.5	0.98216	0.34525	0.9895	0.57083
455.6	0.98232	0.34546	0.98964	0.57138
455.7	0.98247	0.34567	0.98977	0.57193
455.8	0.98262	0.34588	0.98991	0.57247
455.9	0.98278	0.3461	0.99006	0.57302
456	0.98294	0.34631	0.9902	0.57357
456.1	0.9831	0.34653	0.99035	0.57412
456.2	0.98326	0.34674	0.99049	0.57467
456.3	0.98343	0.34696	0.99064	0.57523
456.4	0.98359	0.34717	0.99079	0.57578
456.5	0.98376	0.34739	0.99094	0.57633
456.6	0.98393	0.34761	0.9911	0.57688
456.7	0.9841	0.34782	0.99125	0.57744
456.8	0.98427	0.34804	0.99141	0.57799
456.9	0.98466	0.34834	0.99179	0.57868
457	0.98515	0.34867	0.99226	0.57942
457.1	0.98563	0.349	0.99273	0.58016
457.2	0.98612	0.34933	0.99321	0.5809
457.3	0.98661	0.34965	0.99368	0.58164
457.4	0.9871	0.34998	0.99416	0.58238
457.5	0.98759	0.35032	0.99463	0.58312
457.6	0.98808	0.35065	0.99511	0.58386
457.7	0.98845	0.35093	0.99539	0.58441
457.8	0.98882	0.35121	0.99567	0.58496
457.9	0.98919	0.35149	0.99596	0.58551
458	0.98956	0.35178	0.99624	0.58606
458.1	0.98993	0.35206	0.99652	0.58662
458.2	0.99031	0.35234	0.99681	0.58717
458.3	0.99068	0.35263	0.9971	0.58772
458.4	0.99106	0.35291	0.99738	0.58828
458.5	0.99143	0.35319	0.99767	0.58883
458.6	0.99181	0.35348	0.99796	0.58938
458.7	0.99219	0.35376	0.99825	0.58994
458.8	0.99256	0.35405	0.99854	0.59049
458.9	0.99294	0.35434	0.99883	0.59105
459	0.99332	0.35462	0.99912	0.59161
459.1	0.99371	0.35491	0.99941	0.59216
459.2	0.99409	0.35519	0.99971	0.59272
459.3	0.99447	0.35548	1	0.59328
459.4	0.99451	0.35565	0.99995	0.59363
459.5	0.99446	0.35578	0.99981	0.59393
459.6	0.99441	0.35591	0.99967	0.59423
459.7	0.99436	0.35604	0.99952	0.59453
459.8	0.99431	0.35617	0.99938	0.59483
459.9	0.99426	0.35631	0.99925	0.59513
460	0.99421	0.35644	0.99911	0.59543
460.1	0.99416	0.35658	0.99899	0.59574
460.2	0.99403	0.35679	0.99897	0.59611
460.3	0.99389	0.357	0.99895	0.59647
460.4	0.99376	0.35722	0.99893	0.59684
460.5	0.99363	0.35743	0.99891	0.59721
460.6	0.9935	0.35765	0.9989	0.59759
460.7	0.99337	0.35786	0.99888	0.59796
460.8	0.99324	0.35808	0.99887	0.59833
460.9	0.99312	0.35829	0.99886	0.59871
461	0.993	0.35851	0.99886	0.59908
461.1	0.99288	0.35873	0.99885	0.59946
461.2	0.99276	0.35895	0.99885	0.59983
461.3	0.99264	0.35916	0.99884	0.60021
461.4	0.99253	0.35938	0.99884	0.60059
461.5	0.99242	0.3596	0.99885	0.60097
461.6	0.9923	0.35982	0.99885	0.60135
461.7	0.9922	0.36004	0.99885	0.60173
461.8	0.99209	0.36026	0.99886	0.60211
461.9	0.99177	0.36041	0.99865	0.60236
462	0.99142	0.36054	0.99842	0.60259
462.1	0.99108	0.36067	0.99819	0.60283
462.2	0.99074	0.36081	0.99796	0.60307
462.3	0.9904	0.36094	0.99773	0.60331
462.4	0.99006	0.36108	0.99751	0.60355
462.5	0.98973	0.36122	0.99729	0.60379
462.6	0.98943	0.36135	0.99703	0.60404
462.7	0.98922	0.36148	0.99665	0.60437
462.8	0.98902	0.36162	0.99627	0.60469
462.9	0.98882	0.36175	0.99589	0.60501
463	0.98863	0.36188	0.99552	0.60534
463.1	0.98843	0.36202	0.99515	0.60566
463.2	0.98824	0.36215	0.99478	0.60599
463.3	0.98805	0.36229	0.99441	0.60632
463.4	0.98787	0.36242	0.99405	0.60665
463.5	0.98768	0.36256	0.99369	0.60698
463.6	0.9875	0.3627	0.99333	0.60731
463.7	0.98732	0.36284	0.99297	0.60764
463.8	0.98714	0.36297	0.99262	0.60797
463.9	0.98697	0.36311	0.99227	0.60831
464	0.9868	0.36325	0.99192	0.60864
464.1	0.98663	0.3634	0.99157	0.60898
464.2	0.98646	0.36354	0.99123	0.60931
464.3	0.98629	0.36368	0.99088	0.60965
464.4	0.98598	0.36377	0.9904	0.6099
464.5	0.98568	0.36386	0.98993	0.61015
464.6	0.98538	0.36395	0.98945	0.6104
464.7	0.98509	0.36404	0.98898	0.61066
464.8	0.98479	0.36414	0.98851	0.61091
464.9	0.9845	0.36423	0.98805	0.61117
465	0.98422	0.36433	0.98759	0.61143
465.1	0.98389	0.36446	0.98723	0.61174
465.2	0.98352	0.36466	0.98703	0.61211
465.3	0.98314	0.36485	0.98683	0.61249
465.4	0.98277	0.36505	0.98663	0.61287
465.5	0.9824	0.36525	0.98644	0.61325
465.6	0.98204	0.36545	0.98625	0.61363
465.7	0.98167	0.36564	0.98606	0.61402
465.8	0.98131	0.36584	0.98588	0.6144
465.9	0.98096	0.36604	0.98569	0.61479
466	0.9806	0.36624	0.98551	0.61517
466.1	0.98025	0.36644	0.98533	0.61556
466.2	0.9799	0.36665	0.98516	0.61594
466.3	0.97955	0.36685	0.98499	0.61633
466.4	0.97921	0.36705	0.98482	0.61672
466.5	0.97887	0.36725	0.98465	0.61711
466.6	0.97853	0.36746	0.98448	0.6175
466.7	0.97819	0.36766	0.98432	0.6179
466.8	0.9778	0.36785	0.9841	0.61825
466.9	0.97724	0.36797	0.98371	0.6185
467	0.97669	0.36809	0.98333	0.61875
467.1	0.97614	0.36821	0.98295	0.61901
467.2	0.97559	0.36833	0.98257	0.61926
467.3	0.97505	0.36846	0.9822	0.61952
467.4	0.97451	0.36858	0.98183	0.61977
467.5	0.97397	0.36871	0.98146	0.62003
467.6	0.97412	0.36905	0.98157	0.62071
467.7	0.97467	0.36953	0.98196	0.62163
467.8	0.97522	0.37001	0.98235	0.62255
467.9	0.97577	0.37048	0.98274	0.62347
468	0.97633	0.37096	0.98313	0.62439
468.1	0.97688	0.37144	0.98353	0.62531
468.2	0.97744	0.37192	0.98393	0.62623
468.3	0.978	0.37239	0.98433	0.62715
468.4	0.97856	0.37287	0.98473	0.62807
468.5	0.97912	0.37335	0.98513	0.62899
468.6	0.97969	0.37383	0.98554	0.62991
468.7	0.98025	0.37431	0.98594	0.63083
468.8	0.98082	0.37479	0.98635	0.63175
468.9	0.98139	0.37527	0.98676	0.63267
469	0.98196	0.37575	0.98718	0.6336
469.1	0.98253	0.37623	0.98759	0.63452
469.2	0.98311	0.37671	0.98801	0.63544
469.3	0.98352	0.37713	0.98826	0.63626
469.4	0.98378	0.37749	0.98836	0.63698
469.5	0.98404	0.37785	0.98847	0.63769
469.6	0.98431	0.37821	0.98858	0.63841
469.7	0.98458	0.37857	0.98869	0.63913
469.8	0.98485	0.37893	0.98881	0.63985
469.9	0.98512	0.37929	0.98892	0.64057
470	0.9854	0.37965	0.98905	0.6413
470.1	0.98537	0.38001	0.98902	0.64213
470.2	0.9853	0.38036	0.98899	0.64297
470.3	0.98525	0.38072	0.98896	0.64381
470.4	0.98519	0.38107	0.98893	0.64465
470.5	0.98514	0.38143	0.9889	0.64549
470.6	0.98509	0.38179	0.98888	0.64633
470.7	0.98505	0.38215	0.98886	0.64717
470.8	0.98501	0.3825	0.98885	0.64801
470.9	0.98497	0.38286	0.98883	0.64886
471	0.98493	0.38322	0.98882	0.6497
471.1	0.9849	0.38358	0.98882	0.65054
471.2	0.98487	0.38394	0.98882	0.65138
471.3	0.98485	0.3843	0.98882	0.65223
471.4	0.98482	0.38466	0.98882	0.65307
471.5	0.9848	0.38502	0.98882	0.65392
471.6	0.98479	0.38539	0.98883	0.65476
471.7	0.98478	0.38575	0.98885	0.65561
471.8	0.98443	0.38598	0.98852	0.65623
471.9	0.98402	0.38619	0.98814	0.65681
472	0.98362	0.38639	0.98776	0.65739
472.1	0.98322	0.3866	0.98739	0.65797
472.2	0.98283	0.38681	0.98702	0.65855
472.3	0.98244	0.38702	0.98665	0.65913
472.4	0.98206	0.38723	0.9863	0.65972
472.5	0.98193	0.38756	0.98617	0.66045
472.6	0.98258	0.38822	0.98672	0.66161
472.7	0.98322	0.38889	0.98728	0.66277
472.8	0.98387	0.38955	0.98784	0.66394
472.9	0.98452	0.39022	0.98841	0.6651
473	0.98517	0.39089	0.98897	0.66626
473.1	0.98582	0.39155	0.98954	0.66742
473.2	0.98647	0.39222	0.99011	0.66859
473.3	0.98713	0.39288	0.99068	0.66975
473.4	0.98779	0.39354	0.99126	0.67091
473.5	0.98845	0.39421	0.99183	0.67207
473.6	0.98911	0.39487	0.99241	0.67323
473.7	0.98978	0.39554	0.99299	0.67439
473.8	0.99044	0.3962	0.99358	0.67554
473.9	0.99111	0.39686	0.99416	0.6767
474	0.99178	0.39753	0.99475	0.67786
474.1	0.99246	0.39819	0.99534	0.67902
474.2	0.99307	0.39883	0.99587	0.68013
474.3	0.99345	0.39937	0.99617	0.68109
474.4	0.99383	0.39991	0.99647	0.68204
474.5	0.99422	0.40046	0.99677	0.68299
474.6	0.99461	0.401	0.99707	0.68394
474.7	0.995	0.40154	0.99738	0.6849
474.8	0.99539	0.40209	0.9977	0.68585
474.9	0.99579	0.40263	0.99801	0.6868
475	0.99607	0.40317	0.99815	0.68785
475.1	0.99628	0.40371	0.9982	0.68896
475.2	0.9965	0.40424	0.99825	0.69006
475.3	0.99673	0.40478	0.99831	0.69117
475.4	0.99695	0.40532	0.99836	0.69227
475.5	0.99718	0.40586	0.99843	0.69338
475.6	0.99742	0.4064	0.99849	0.69448
475.7	0.99765	0.40694	0.99856	0.69559
475.8	0.99789	0.40747	0.99864	0.69669
475.9	0.99814	0.40801	0.99871	0.69779
476	0.99838	0.40855	0.9988	0.6989
476.1	0.99863	0.40909	0.99888	0.7
476.2	0.99889	0.40963	0.99897	0.7011
476.3	0.99914	0.41017	0.99906	0.7022
476.4	0.9994	0.41071	0.99916	0.70331
476.5	0.99967	0.41125	0.99926	0.70441
476.6	0.99993	0.41179	0.99936	0.70551
476.7	1	0.41224	0.99927	0.70647
476.8	0.99995	0.41265	0.99906	0.70734
476.9	0.9999	0.41306	0.99885	0.70821
477	0.99986	0.41346	0.99865	0.70908
477.1	0.99983	0.41387	0.99845	0.70996
477.2	0.9998	0.41428	0.99826	0.71083
477.3	0.99977	0.41469	0.99808	0.7117
477.4	0.99967	0.41508	0.99783	0.71253
477.5	0.99862	0.41529	0.99674	0.71286
477.6	0.99758	0.41549	0.99566	0.7132
477.7	0.99654	0.4157	0.99459	0.71353
477.8	0.99552	0.41591	0.99353	0.71386
477.9	0.9945	0.41612	0.99247	0.7142
478	0.99349	0.41633	0.99142	0.71454
478.1	0.99248	0.41654	0.99038	0.71488
478.2	0.99149	0.41676	0.98935	0.71523
478.3	0.9905	0.41697	0.98833	0.71557
478.4	0.98952	0.41719	0.98731	0.71592
478.5	0.98855	0.4174	0.9863	0.71627
478.6	0.98758	0.41762	0.9853	0.71662
478.7	0.98662	0.41784	0.9843	0.71698
478.8	0.98567	0.41806	0.98331	0.71733
478.9	0.98473	0.41828	0.98233	0.71769
479	0.98379	0.4185	0.98136	0.71805
479.1	0.98283	0.41871	0.98036	0.71839
479.2	0.98157	0.4188	0.97907	0.71851
479.3	0.98033	0.41888	0.97779	0.71863
479.4	0.97909	0.41897	0.97652	0.71876
479.5	0.97786	0.41905	0.97525	0.71889
479.6	0.97664	0.41914	0.974	0.71902
479.7	0.97543	0.41923	0.97276	0.71915
479.8	0.97423	0.41933	0.97152	0.71929
479.9	0.97317	0.41955	0.97038	0.71962
480	0.97221	0.41987	0.96932	0.72009
480.1	0.97126	0.42019	0.96826	0.72056
480.2	0.97031	0.42051	0.96722	0.72103
480.3	0.96937	0.42083	0.96618	0.72151
480.4	0.96845	0.42116	0.96515	0.72199
480.5	0.96752	0.42148	0.96413	0.72246
480.6	0.96661	0.42181	0.96311	0.72295
480.7	0.96571	0.42213	0.96211	0.72343
480.8	0.96481	0.42246	0.96111	0.72391
480.9	0.96392	0.42279	0.96012	0.7244
481	0.96303	0.42311	0.95914	0.72488
481.1	0.96216	0.42344	0.95816	0.72537
481.2	0.96129	0.42377	0.95719	0.72586
481.3	0.96043	0.4241	0.95623	0.72635
481.4	0.95957	0.42443	0.95528	0.72685
481.5	0.95873	0.42477	0.95434	0.72734
481.6	0.95805	0.42517	0.95356	0.72796
481.7	0.95749	0.42562	0.9529	0.72867
481.8	0.95693	0.42608	0.95225	0.72937
481.9	0.95638	0.42653	0.9516	0.73008
482	0.95583	0.42699	0.95095	0.73078
482.1	0.95529	0.42744	0.95031	0.73149
482.2	0.95475	0.4279	0.94967	0.7322
482.3	0.95421	0.42834	0.94904	0.73292
482.4	0.95364	0.42866	0.94838	0.73376
482.5	0.95308	0.42898	0.94773	0.7346
482.6	0.95252	0.4293	0.94708	0.73544
482.7	0.95196	0.42962	0.94644	0.73628
482.8	0.95141	0.42995	0.9458	0.73712
482.9	0.95086	0.43027	0.94517	0.73796
483	0.95032	0.4306	0.94454	0.7388
483.1	0.94979	0.43092	0.94391	0.73964
483.2	0.94926	0.43125	0.9433	0.74048
483.3	0.94873	0.43158	0.94268	0.74132
483.4	0.94821	0.4319	0.94208	0.74217
483.5	0.94769	0.43223	0.94147	0.74301
483.6	0.94718	0.43256	0.94087	0.74385
483.7	0.94667	0.43289	0.94028	0.7447
483.8	0.94617	0.43322	0.93969	0.74554
483.9	0.94567	0.43355	0.93911	0.74639
484	0.94525	0.43392	0.93861	0.74729
484.1	0.94523	0.43447	0.9385	0.74851
484.2	0.94521	0.43502	0.93839	0.74973
484.3	0.9452	0.43556	0.93829	0.75094
484.4	0.94518	0.43611	0.93818	0.75216
484.5	0.94517	0.43666	0.93808	0.75338
484.6	0.94516	0.43721	0.93799	0.75459
484.7	0.94515	0.43776	0.93789	0.75581
484.8	0.94508	0.43837	0.93766	0.75708
484.9	0.94499	0.43902	0.93737	0.75837
485	0.94491	0.43966	0.93709	0.75966
485.1	0.94482	0.44031	0.93681	0.76096
485.2	0.94474	0.44095	0.93653	0.76225
485.3	0.94466	0.4416	0.93626	0.76354
485.4	0.94458	0.44224	0.93598	0.76483
485.5	0.9445	0.44289	0.93571	0.76612
485.6	0.94442	0.44353	0.93544	0.76741
485.7	0.94435	0.44418	0.93518	0.7687
485.8	0.94428	0.44482	0.93491	0.76999
485.9	0.94421	0.44547	0.93465	0.77128
486	0.94415	0.44611	0.93439	0.77257
486.1	0.94408	0.44676	0.93414	0.77386
486.2	0.94402	0.44741	0.93388	0.77515
486.3	0.94396	0.44805	0.93363	0.77644
486.4	0.9439	0.4487	0.93338	0.77773
486.5	0.94305	0.44896	0.93235	0.77836
486.6	0.94201	0.44914	0.93113	0.77883
486.7	0.94097	0.44931	0.92991	0.7793
486.8	0.93994	0.44948	0.9287	0.77977
486.9	0.93891	0.44966	0.9275	0.78024
487	0.9379	0.44983	0.92631	0.78071
487.1	0.93689	0.45001	0.92512	0.78119
487.2	0.9361	0.4503	0.92421	0.78186
487.3	0.93572	0.45077	0.92381	0.78291
487.4	0.93535	0.45124	0.92341	0.78395
487.5	0.93498	0.45172	0.92301	0.785
487.6	0.93461	0.45219	0.92262	0.78604
487.7	0.93425	0.45267	0.92224	0.78709
487.8	0.9339	0.45314	0.92186	0.78813
487.9	0.93355	0.45362	0.92148	0.78918
488	0.9332	0.4541	0.92111	0.79022
488.1	0.93286	0.45457	0.92075	0.79126
488.2	0.93253	0.45505	0.92039	0.79231
488.3	0.9322	0.45553	0.92003	0.79335
488.4	0.93188	0.45601	0.91968	0.7944
488.5	0.93156	0.45648	0.91934	0.79544
488.6	0.93124	0.45696	0.919	0.79648
488.7	0.93093	0.45744	0.91866	0.79752
488.8	0.93062	0.45792	0.91833	0.79857
488.9	0.93087	0.45867	0.91855	0.80008
489	0.93173	0.45972	0.91937	0.80212
489.1	0.9326	0.46077	0.9202	0.80416
489.2	0.93347	0.46182	0.92102	0.80621
489.3	0.93434	0.46288	0.92185	0.80825
489.4	0.9352	0.46393	0.92268	0.81029
489.5	0.93607	0.46498	0.92351	0.81233
489.6	0.93697	0.46604	0.92436	0.8144
489.7	0.93846	0.46724	0.92559	0.8169
489.8	0.93994	0.46844	0.92683	0.8194
489.9	0.94142	0.46964	0.92806	0.8219
490	0.94291	0.47083	0.9293	0.8244
490.1	0.94439	0.47203	0.93053	0.82689
490.2	0.94587	0.47323	0.93177	0.82939
490.3	0.94736	0.47443	0.933	0.83189
490.4	0.94884	0.47562	0.93424	0.83438
490.5	0.95033	0.47682	0.93548	0.83688
490.6	0.95181	0.47802	0.93671	0.83937
490.7	0.9533	0.47921	0.93795	0.84187
490.8	0.95478	0.48041	0.93919	0.84436
490.9	0.95627	0.48161	0.94043	0.84685
491	0.95775	0.4828	0.94166	0.84935
491.1	0.95924	0.484	0.9429	0.85184
491.2	0.96072	0.48519	0.94414	0.85433
491.3	0.9621	0.48633	0.94528	0.85672
491.4	0.96304	0.48725	0.94598	0.85873
491.5	0.96398	0.48817	0.94668	0.86072
491.6	0.96492	0.48908	0.94738	0.86272
491.7	0.96585	0.49	0.94808	0.86472
491.8	0.96679	0.49092	0.94878	0.86671
491.9	0.96773	0.49183	0.94949	0.8687
492	0.96867	0.49274	0.95019	0.87069
492.1	0.96861	0.49319	0.94994	0.87191
492.2	0.9683	0.49353	0.94945	0.87293
492.3	0.968	0.49387	0.94897	0.87396
492.4	0.9677	0.4942	0.94849	0.87498
492.5	0.9674	0.49454	0.94802	0.87601
492.6	0.96711	0.49488	0.94754	0.87703
492.7	0.96682	0.49522	0.94707	0.87806
492.8	0.96653	0.49555	0.9466	0.87908
492.9	0.96624	0.49589	0.94614	0.88011
493	0.96596	0.49623	0.94567	0.88113
493.1	0.96568	0.49658	0.94522	0.88216
493.2	0.9654	0.49692	0.94476	0.88319
493.3	0.96512	0.49726	0.94431	0.88421
493.4	0.96485	0.4976	0.94385	0.88524
493.5	0.96458	0.49794	0.94341	0.88627
493.6	0.96431	0.49829	0.94296	0.8873
493.7	0.96404	0.49863	0.94252	0.88833
493.8	0.96466	0.49943	0.94294	0.89017
493.9	0.96531	0.50025	0.9434	0.89204
494	0.96597	0.50107	0.94385	0.89392
494.1	0.96662	0.50189	0.94431	0.89579
494.2	0.96727	0.50271	0.94476	0.89767
494.3	0.96792	0.50353	0.94522	0.89954
494.4	0.96858	0.50435	0.94568	0.90142
494.5	0.96901	0.50506	0.94598	0.90301
494.6	0.96931	0.50571	0.94617	0.90441
494.7	0.96961	0.50635	0.94637	0.90581
494.8	0.96991	0.507	0.94657	0.90721
494.9	0.97021	0.50765	0.94677	0.90862
495	0.97051	0.50829	0.94697	0.91002
495.1	0.97081	0.50894	0.94717	0.91143
495.2	0.97111	0.50959	0.94737	0.91283
495.3	0.97141	0.51024	0.94757	0.91424
495.4	0.97171	0.51088	0.94777	0.91564
495.5	0.97201	0.51153	0.94797	0.91705
495.6	0.97231	0.51218	0.94817	0.91846
495.7	0.97261	0.51283	0.94837	0.91987
495.8	0.97291	0.51348	0.94858	0.92127
495.9	0.97321	0.51413	0.94878	0.92268
496	0.97351	0.51478	0.94898	0.92409
496.1	0.97381	0.51543	0.94918	0.9255
496.2	0.97375	0.51588	0.94902	0.92656
496.3	0.97359	0.51629	0.94878	0.92754
496.4	0.97343	0.5167	0.94853	0.92851
496.5	0.97328	0.5171	0.94829	0.92948
496.6	0.97312	0.51751	0.94805	0.93046
496.7	0.97297	0.51792	0.94781	0.93143
496.8	0.97282	0.51832	0.94756	0.9324
496.9	0.97252	0.51854	0.94715	0.93318
497	0.97207	0.51852	0.94655	0.93373
497.1	0.97161	0.5185	0.94594	0.93429
497.2	0.97115	0.51849	0.94534	0.93484
497.3	0.9707	0.51848	0.94474	0.9354
497.4	0.97025	0.51846	0.94414	0.93595
497.5	0.9698	0.51845	0.94354	0.93651
497.6	0.96935	0.51844	0.94294	0.93706
497.7	0.9689	0.51843	0.94234	0.93762
497.8	0.96845	0.51842	0.94175	0.93818
497.9	0.96801	0.51841	0.94115	0.93874
498	0.96756	0.5184	0.94056	0.9393
498.1	0.96712	0.51839	0.93997	0.93986
498.2	0.96668	0.51838	0.93938	0.94042
498.3	0.96624	0.51837	0.93879	0.94098
498.4	0.9658	0.51837	0.93821	0.94154
498.5	0.96536	0.51836	0.93762	0.9421
498.6	0.96497	0.51838	0.93708	0.94271
498.7	0.96459	0.5184	0.93655	0.94333
498.8	0.96422	0.51843	0.93603	0.94395
498.9	0.96385	0.51846	0.93551	0.94458
499	0.96348	0.51848	0.93499	0.9452
499.1	0.9631	0.51851	0.93447	0.94583
499.2	0.96274	0.51854	0.93395	0.94645
499.3	0.96236	0.5186	0.93336	0.94698
499.4	0.96197	0.5187	0.93267	0.94733
499.5	0.96158	0.5188	0.93198	0.94768
499.6	0.96119	0.51889	0.9313	0.94804
499.7	0.9608	0.51899	0.93061	0.94839
499.8	0.96041	0.51909	0.92992	0.94875
499.9	0.96002	0.51919	0.92924	0.9491
500	0.95964	0.51929	0.92855	0.94946
500.1	0.95925	0.5194	0.92787	0.94982
500.2	0.95887	0.5195	0.92719	0.95018
500.3	0.95849	0.5196	0.92651	0.95054
500.4	0.95811	0.5197	0.92583	0.9509
500.5	0.95773	0.51981	0.92515	0.95126
500.6	0.95735	0.51991	0.92447	0.95162
500.7	0.95697	0.52001	0.9238	0.95198
500.8	0.95659	0.52012	0.92312	0.95234
500.9	0.95622	0.52022	0.92245	0.9527
501	0.95641	0.52064	0.92232	0.95363
501.1	0.95696	0.52125	0.92255	0.95492
501.2	0.95752	0.52186	0.92277	0.95622
501.3	0.95807	0.52247	0.92299	0.95751
501.4	0.95862	0.52308	0.92321	0.9588
501.5	0.95918	0.52369	0.92343	0.9601
501.6	0.95973	0.52431	0.92365	0.96139
501.7	0.96006	0.52473	0.9237	0.96238
501.8	0.95995	0.52479	0.92343	0.96277
501.9	0.95984	0.52485	0.92315	0.96316
502	0.95973	0.5249	0.92288	0.96355
502.1	0.95963	0.52496	0.9226	0.96395
502.2	0.95952	0.52502	0.92232	0.96434
502.3	0.9594	0.52507	0.92205	0.96473
502.4	0.95929	0.52513	0.92177	0.96512
502.5	0.95918	0.52519	0.92148	0.96551
502.6	0.95906	0.52524	0.9212	0.9659
502.7	0.95894	0.52529	0.92092	0.96629
502.8	0.95883	0.52535	0.92063	0.96667
502.9	0.95871	0.5254	0.92034	0.96706
503	0.95859	0.52546	0.92005	0.96745
503.1	0.95847	0.52551	0.91976	0.96784
503.2	0.95834	0.52556	0.91947	0.96822
503.3	0.95822	0.52561	0.91918	0.96861
503.4	0.95871	0.526	0.91947	0.96962
503.5	0.95961	0.52661	0.92016	0.97104
503.6	0.96051	0.52723	0.92084	0.97246
503.7	0.96141	0.52784	0.92153	0.97389
503.8	0.96231	0.52846	0.92222	0.97532
503.9	0.96321	0.52907	0.9229	0.97675
504	0.96411	0.52969	0.92359	0.97819
504.1	0.96498	0.53032	0.92422	0.97955
504.2	0.96579	0.53099	0.92476	0.98077
504.3	0.96659	0.53166	0.9253	0.982
504.4	0.9674	0.53233	0.92584	0.98322
504.5	0.96821	0.533	0.92638	0.98445
504.6	0.96902	0.53367	0.92692	0.98568
504.7	0.96982	0.53434	0.92746	0.98691
504.8	0.97063	0.53501	0.92799	0.98814
504.9	0.97144	0.53568	0.92853	0.98938
505	0.97225	0.53635	0.92906	0.99061
505.1	0.97305	0.53703	0.92959	0.99185
505.2	0.97386	0.5377	0.93012	0.99308
505.3	0.97466	0.53838	0.93065	0.99432
505.4	0.97547	0.53905	0.93118	0.99556
505.5	0.97628	0.53973	0.93171	0.9968
505.6	0.97708	0.54041	0.93224	0.99805
505.7	0.97789	0.54108	0.93276	0.99929
505.8	0.97794	0.54135	0.93257	0.99977
505.9	0.97757	0.54137	0.93197	0.99981
506	0.97719	0.5414	0.93137	0.99985
506.1	0.97682	0.54142	0.93077	0.99989
506.2	0.97644	0.54145	0.93016	0.99993
506.3	0.97606	0.54147	0.92956	0.99996
506.4	0.97568	0.5415	0.92895	1
506.5	0.97522	0.54144	0.92821	0.99978
506.6	0.97465	0.54127	0.92731	0.99922
506.7	0.97408	0.5411	0.92641	0.99866
506.8	0.97351	0.54092	0.9255	0.9981
506.9	0.97294	0.54075	0.92459	0.99753
507	0.97237	0.54058	0.92368	0.99697
507.1	0.97179	0.5404	0.92276	0.9964
507.2	0.97121	0.54023	0.92185	0.99584
507.3	0.97064	0.54005	0.92093	0.99527
507.4	0.97006	0.53988	0.92001	0.9947
507.5	0.96948	0.5397	0.91909	0.99412
507.6	0.96889	0.53952	0.91817	0.99355
507.7	0.96831	0.53934	0.91725	0.99297
507.8	0.96772	0.53916	0.91632	0.9924
507.9	0.96714	0.53899	0.91539	0.99182
508	0.96655	0.53881	0.91447	0.99124
508.1	0.96596	0.53862	0.91353	0.99066
508.2	0.96606	0.53883	0.91326	0.99079
508.3	0.96642	0.53918	0.91322	0.99117
508.4	0.96677	0.53952	0.91318	0.99156
508.5	0.96712	0.53987	0.91313	0.99195
508.6	0.96748	0.54022	0.91309	0.99233
508.7	0.96783	0.54056	0.91304	0.99271
508.8	0.96817	0.54091	0.91298	0.9931
508.9	0.96811	0.54108	0.9126	0.99306
509	0.96771	0.54112	0.91194	0.9927
509.1	0.9673	0.54115	0.91128	0.99233
509.2	0.96689	0.54118	0.91062	0.99196
509.3	0.96648	0.54121	0.90995	0.99159
509.4	0.96607	0.54124	0.90927	0.99121
509.5	0.96565	0.54127	0.9086	0.99082
509.6	0.96522	0.54129	0.90791	0.99044
509.7	0.96479	0.54132	0.90722	0.99005
509.8	0.96436	0.54134	0.90653	0.98965
509.9	0.96393	0.54136	0.90584	0.98925
510	0.96349	0.54138	0.90513	0.98885
510.1	0.96304	0.5414	0.90443	0.98844
510.2	0.9626	0.54142	0.90372	0.98803
510.3	0.96215	0.54144	0.903	0.98762
510.4	0.96169	0.54145	0.90228	0.9872
510.5	0.96123	0.54147	0.90156	0.98678
510.6	0.96032	0.54123	0.90041	0.98589
510.7	0.95934	0.54095	0.89919	0.98494
510.8	0.95836	0.54067	0.89798	0.98398
510.9	0.95737	0.54039	0.89675	0.98302
511	0.95638	0.54011	0.89553	0.98205
511.1	0.95539	0.53982	0.8943	0.98108
511.2	0.95439	0.53954	0.89307	0.98011
511.3	0.95384	0.53947	0.89226	0.97945
511.4	0.95345	0.53947	0.89161	0.97891
511.5	0.95305	0.53947	0.89095	0.97836
511.6	0.95265	0.53946	0.89029	0.97782
511.7	0.95225	0.53946	0.88963	0.97727
511.8	0.95184	0.53946	0.88896	0.97671
511.9	0.95144	0.53945	0.88829	0.97616
512	0.95103	0.53945	0.88762	0.9756
512.1	0.95062	0.53944	0.88695	0.97503
512.2	0.9502	0.53944	0.88627	0.97447
512.3	0.94979	0.53943	0.88559	0.9739
512.4	0.94937	0.53942	0.88491	0.97333
512.5	0.94895	0.53941	0.88422	0.97276
512.6	0.94852	0.5394	0.88354	0.97218
512.7	0.9481	0.53939	0.88284	0.9716
512.8	0.94767	0.53938	0.88215	0.97102
512.9	0.94721	0.53935	0.88143	0.97041
513	0.9464	0.53912	0.88038	0.96944
513.1	0.94559	0.53889	0.87933	0.96846
513.2	0.94478	0.53866	0.87827	0.96749
513.3	0.94396	0.53843	0.87722	0.96651
513.4	0.94315	0.5382	0.87616	0.96553
513.5	0.94233	0.53797	0.8751	0.96455
513.6	0.94151	0.53774	0.87404	0.96356
513.7	0.94068	0.53733	0.87289	0.96253
513.8	0.93986	0.53691	0.87174	0.96149
513.9	0.93903	0.53649	0.87059	0.96045
514	0.9382	0.53607	0.86943	0.95941
514.1	0.93736	0.53565	0.86827	0.95836
514.2	0.93653	0.53523	0.86711	0.95731
514.3	0.93569	0.5348	0.86595	0.95626
514.4	0.93485	0.53438	0.86478	0.95521
514.5	0.93401	0.53395	0.86362	0.95416
514.6	0.93317	0.53353	0.86245	0.9531
514.7	0.93232	0.5331	0.86128	0.95205
514.8	0.93148	0.53267	0.8601	0.95098
514.9	0.93063	0.53224	0.85893	0.94992
515	0.92978	0.53181	0.85775	0.94886
515.1	0.92893	0.53138	0.85657	0.94779
515.2	0.92807	0.53095	0.85539	0.94672
515.3	0.92713	0.53046	0.85412	0.94556
515.4	0.92601	0.52988	0.85269	0.94422
515.5	0.92489	0.52929	0.85126	0.94288
515.6	0.92377	0.52871	0.84983	0.94153
515.7	0.92264	0.52812	0.84839	0.94019
515.8	0.92152	0.52753	0.84696	0.93884
515.9	0.92039	0.52694	0.84552	0.93749
516	0.9196	0.52658	0.84442	0.93644
516.1	0.9198	0.52687	0.84426	0.93625
516.2	0.92	0.52716	0.84411	0.93606
516.3	0.92019	0.52744	0.84395	0.93586
516.4	0.92039	0.52773	0.8438	0.93567
516.5	0.92058	0.52802	0.84364	0.93547
516.6	0.92078	0.52831	0.84349	0.93528
516.7	0.92097	0.5286	0.84333	0.93508
516.8	0.92117	0.52888	0.84318	0.93489
516.9	0.92136	0.52917	0.84302	0.93469
517	0.92156	0.52946	0.84286	0.93449
517.1	0.92175	0.52975	0.8427	0.93429
517.2	0.92195	0.53004	0.84255	0.9341
517.3	0.92214	0.53033	0.84239	0.9339
517.4	0.92233	0.53062	0.84223	0.9337
517.5	0.92253	0.5309	0.84207	0.9335
517.6	0.92272	0.53119	0.84191	0.9333
517.7	0.92293	0.53149	0.84177	0.93312
517.8	0.92316	0.5318	0.84163	0.93295
517.9	0.92338	0.5321	0.8415	0.93278
518	0.92361	0.53241	0.84137	0.93261
518.1	0.92383	0.53272	0.84124	0.93244
518.2	0.92405	0.53302	0.8411	0.93227
518.3	0.92428	0.53333	0.84097	0.9321
518.4	0.92454	0.53363	0.84091	0.93202
518.5	0.92482	0.53393	0.84089	0.932
518.6	0.92511	0.53423	0.84088	0.93197
518.7	0.92539	0.53453	0.84086	0.93195
518.8	0.92568	0.53483	0.84084	0.93192
518.9	0.92596	0.53513	0.84083	0.9319
519	0.92624	0.53542	0.84081	0.93188
519.1	0.92653	0.53572	0.84079	0.93185
519.2	0.92681	0.53602	0.84078	0.93183
519.3	0.92709	0.53632	0.84076	0.9318
519.4	0.92738	0.53662	0.84074	0.93177
519.5	0.92766	0.53692	0.84072	0.93175
519.6	0.92794	0.53722	0.84071	0.93172
519.7	0.92823	0.53752	0.84069	0.93169
519.8	0.92851	0.53781	0.84067	0.93166
519.9	0.92879	0.53811	0.84065	0.93164
520	0.92908	0.53841	0.84063	0.93161
520.1	0.92919	0.53861	0.84045	0.93141
520.2	0.9293	0.53881	0.84027	0.9312
520.3	0.9294	0.53901	0.8401	0.931
520.4	0.92951	0.53921	0.83992	0.9308
520.5	0.92962	0.5394	0.83974	0.93059
520.6	0.92973	0.5396	0.83956	0.93039
520.7	0.92984	0.5398	0.83939	0.93019
520.8	0.93018	0.54008	0.83941	0.93013
520.9	0.93052	0.54036	0.83943	0.93008
521	0.93087	0.54064	0.83945	0.93003
521.1	0.93121	0.54092	0.83948	0.92997
521.2	0.93155	0.5412	0.8395	0.92992
521.3	0.93189	0.54148	0.83952	0.92986
521.4	0.93224	0.54176	0.83954	0.92981
521.5	0.93258	0.54204	0.83956	0.92976
521.6	0.93292	0.54232	0.83959	0.9297
521.7	0.93327	0.5426	0.83961	0.92965
521.8	0.93361	0.54288	0.83963	0.92959
521.9	0.93395	0.54316	0.83965	0.92954
522	0.9343	0.54344	0.83967	0.92948
522.1	0.93464	0.54372	0.83969	0.92943
522.2	0.93498	0.544	0.83972	0.92937
522.3	0.93532	0.54428	0.83974	0.92932
522.4	0.93553	0.54448	0.83963	0.92912
522.5	0.93552	0.54456	0.83934	0.92872
522.6	0.93552	0.54464	0.83905	0.92833
522.7	0.93552	0.54472	0.83877	0.92793
522.8	0.93552	0.5448	0.83848	0.92753
522.9	0.93552	0.54488	0.83819	0.92714
523	0.93552	0.54496	0.83791	0.92674
523.1	0.93591	0.54516	0.83788	0.92663
523.2	0.93678	0.54551	0.83815	0.92688
523.3	0.93764	0.54586	0.83843	0.92713
523.4	0.93851	0.54621	0.83871	0.92737
523.5	0.93938	0.54655	0.83898	0.92762
523.6	0.94024	0.5469	0.83926	0.92787
523.7	0.94111	0.54725	0.83954	0.92811
523.8	0.94198	0.5476	0.83982	0.92836
523.9	0.94285	0.54794	0.8401	0.92861
524	0.94372	0.54829	0.84038	0.92886
524.1	0.94458	0.54864	0.84065	0.92911
524.2	0.94545	0.54899	0.84093	0.92936
524.3	0.94632	0.54934	0.84121	0.92961
524.4	0.94719	0.54969	0.8415	0.92986
524.5	0.94806	0.55004	0.84178	0.93011
524.6	0.94893	0.55039	0.84206	0.93036
524.7	0.9498	0.55074	0.84234	0.93061
524.8	0.95003	0.55072	0.84205	0.93024
524.9	0.95017	0.55064	0.84169	0.92978
525	0.95032	0.55057	0.84133	0.92933
525.1	0.95047	0.55051	0.84098	0.92887
525.2	0.95061	0.55044	0.84063	0.92842
525.3	0.95076	0.55037	0.84027	0.92798
525.4	0.95092	0.55031	0.83992	0.92753
525.5	0.95064	0.55006	0.83926	0.92673
525.6	0.95035	0.5498	0.83859	0.92592
525.7	0.95007	0.54954	0.83791	0.92512
525.8	0.94978	0.54928	0.83724	0.92431
525.9	0.9495	0.54902	0.83658	0.92351
526	0.94922	0.54877	0.83591	0.92271
526.1	0.94894	0.54852	0.83525	0.92192
526.2	0.94867	0.54827	0.83459	0.92112
526.3	0.94839	0.54802	0.83393	0.92034
526.4	0.94812	0.54777	0.83328	0.91955
526.5	0.94785	0.54752	0.83263	0.91877
526.6	0.94759	0.54728	0.83198	0.91799
526.7	0.94732	0.54703	0.83133	0.91721
526.8	0.94706	0.54679	0.83069	0.91644
526.9	0.9468	0.54655	0.83005	0.91567
527	0.94654	0.54631	0.82941	0.9149
527.1	0.94662	0.54626	0.82907	0.91446
527.2	0.9472	0.54651	0.82917	0.91451
527.3	0.94778	0.54675	0.82927	0.91455
527.4	0.94837	0.547	0.82937	0.91459
527.5	0.94895	0.54724	0.82946	0.91464
527.6	0.94953	0.54749	0.82956	0.91468
527.7	0.95011	0.54773	0.82966	0.91473
527.8	0.95053	0.5478	0.82962	0.91456
527.9	0.95081	0.54771	0.82946	0.91421
528	0.95109	0.54762	0.8293	0.91386
528.1	0.95137	0.54753	0.82914	0.9135
528.2	0.95165	0.54744	0.82898	0.91315
528.3	0.95193	0.54735	0.82882	0.91279
528.4	0.95221	0.54726	0.82866	0.91244
528.5	0.95249	0.54717	0.8285	0.91209
528.6	0.95278	0.54709	0.82834	0.91174
528.7	0.95306	0.547	0.82819	0.91138
528.8	0.95334	0.54691	0.82803	0.91103
528.9	0.95362	0.54682	0.82787	0.91068
529	0.9539	0.54673	0.82771	0.91033
529.1	0.95419	0.54664	0.82755	0.90997
529.2	0.95447	0.54655	0.82739	0.90962
529.3	0.95475	0.54647	0.82723	0.90927
529.4	0.95503	0.54638	0.82708	0.90892
529.5	0.95481	0.546	0.82648	0.90809
529.6	0.95459	0.54562	0.82589	0.90726
529.7	0.95436	0.54524	0.82529	0.90642
529.8	0.95414	0.54487	0.82469	0.90559
529.9	0.95392	0.54449	0.8241	0.90476
530	0.9537	0.54412	0.82351	0.90394
530.1	0.95355	0.54379	0.82297	0.90318
530.2	0.95391	0.54381	0.82276	0.90291
530.3	0.95427	0.54382	0.82256	0.90263
530.4	0.95463	0.54384	0.82235	0.90236
530.5	0.95499	0.54385	0.82215	0.90209
530.6	0.95535	0.54387	0.82194	0.90182
530.7	0.95572	0.54389	0.82174	0.90155
530.8	0.95608	0.54391	0.82154	0.90128
530.9	0.95644	0.54392	0.82134	0.90101
531	0.95681	0.54394	0.82114	0.90075
531.1	0.95717	0.54396	0.82095	0.90048
531.2	0.95754	0.54398	0.82075	0.90022
531.3	0.9579	0.544	0.82056	0.89996
531.4	0.95827	0.54402	0.82036	0.8997
531.5	0.95864	0.54404	0.82017	0.89944
531.6	0.95901	0.54407	0.81998	0.89918
531.7	0.95938	0.54409	0.81979	0.89892
531.8	0.95969	0.54408	0.81955	0.89861
531.9	0.95997	0.54405	0.81928	0.89828
532	0.96025	0.54403	0.81902	0.89794
532.1	0.96054	0.544	0.81876	0.8976
532.2	0.96082	0.54398	0.8185	0.89727
532.3	0.9611	0.54395	0.81824	0.89694
532.4	0.96139	0.54393	0.81798	0.89661
532.5	0.96131	0.54359	0.8174	0.89584
532.6	0.96115	0.54319	0.81674	0.89496
532.7	0.96098	0.54278	0.81609	0.89409
532.8	0.96082	0.54237	0.81543	0.89322
532.9	0.96066	0.54196	0.81478	0.89235
533	0.9605	0.54156	0.81413	0.89149
533.1	0.96035	0.54115	0.81348	0.89062
533.2	0.96019	0.54075	0.81284	0.88976
533.3	0.96004	0.54035	0.81219	0.8889
533.4	0.95988	0.53995	0.81155	0.88805
533.5	0.95973	0.53955	0.8109	0.88719
533.6	0.95958	0.53915	0.81026	0.88634
533.7	0.95943	0.53875	0.80963	0.88549
533.8	0.95928	0.53835	0.80899	0.88464
533.9	0.95913	0.53796	0.80835	0.88379
534	0.95899	0.53756	0.80772	0.88294
534.1	0.95907	0.5373	0.80728	0.88231
534.2	0.95968	0.53733	0.80728	0.88216
534.3	0.96029	0.53736	0.80728	0.88201
534.4	0.9609	0.53738	0.80728	0.88186
534.5	0.96151	0.53741	0.80729	0.8817
534.6	0.96211	0.53744	0.80729	0.88155
534.7	0.96272	0.53747	0.80729	0.8814
534.8	0.96297	0.53743	0.80702	0.88099
534.9	0.96292	0.53734	0.80651	0.88035
535	0.96286	0.53725	0.806	0.87972
535.1	0.9628	0.53716	0.8055	0.87908
535.2	0.96275	0.53707	0.80499	0.87845
535.3	0.96269	0.53698	0.80448	0.87781
535.4	0.96263	0.53688	0.80397	0.87718
535.5	0.96257	0.53679	0.80347	0.87654
535.6	0.96251	0.5367	0.80296	0.8759
535.7	0.96246	0.53661	0.80245	0.87526
535.8	0.9624	0.53652	0.80194	0.87463
535.9	0.96234	0.53642	0.80143	0.87399
536	0.96228	0.53633	0.80092	0.87335
536.1	0.96222	0.53624	0.80041	0.87271
536.2	0.96216	0.53615	0.7999	0.87207
536.3	0.9621	0.53605	0.79939	0.87143
536.4	0.96202	0.53595	0.79886	0.87077
536.5	0.96149	0.53559	0.79795	0.8697
536.6	0.96096	0.53524	0.79705	0.86864
536.7	0.96043	0.53489	0.79615	0.86757
536.8	0.95991	0.53453	0.79525	0.86651
536.9	0.95938	0.53418	0.79436	0.86545
537	0.95885	0.53383	0.79346	0.86439
537.1	0.95839	0.53344	0.79254	0.86333
537.2	0.95805	0.533	0.79158	0.86228
537.3	0.95771	0.53255	0.79061	0.86123
537.4	0.95737	0.5321	0.78965	0.86018
537.5	0.95704	0.53165	0.78869	0.85913
537.6	0.9567	0.5312	0.78773	0.85808
537.7	0.95636	0.53076	0.78677	0.85704
537.8	0.95603	0.53031	0.78581	0.85599
537.9	0.9557	0.52987	0.78485	0.85495
538	0.95536	0.52942	0.7839	0.85391
538.1	0.95503	0.52898	0.78294	0.85287
538.2	0.9547	0.52853	0.78199	0.85182
538.3	0.95437	0.52809	0.78103	0.85078
538.4	0.95404	0.52765	0.78008	0.84975
538.5	0.95371	0.5272	0.77913	0.84871
538.6	0.95338	0.52676	0.77818	0.84767
538.7	0.95305	0.52632	0.77723	0.84664
538.8	0.95299	0.52603	0.7765	0.84584
538.9	0.95299	0.52577	0.77582	0.8451
539	0.95299	0.52551	0.77513	0.84435
539.1	0.95298	0.52524	0.77444	0.8436
539.2	0.95298	0.52498	0.77376	0.84285
539.3	0.95297	0.52472	0.77307	0.8421
539.4	0.95292	0.52447	0.77236	0.84132
539.5	0.95262	0.52425	0.77154	0.84039
539.6	0.95232	0.52404	0.77072	0.83945
539.7	0.95202	0.52383	0.76991	0.83851
539.8	0.95172	0.52362	0.76909	0.83758
539.9	0.95142	0.52341	0.76827	0.83664
540	0.95113	0.5232	0.76745	0.8357
540.1	0.95083	0.52299	0.76663	0.83476
540.2	0.95053	0.52278	0.76581	0.83382
540.3	0.95023	0.52257	0.76499	0.83289
540.4	0.94993	0.52236	0.76417	0.83195
540.5	0.94963	0.52215	0.76335	0.83101
540.6	0.94933	0.52194	0.76253	0.83007
540.7	0.94903	0.52173	0.76171	0.82913
540.8	0.94873	0.52152	0.76089	0.82819
540.9	0.94843	0.52131	0.76007	0.82725
541	0.94813	0.52109	0.75925	0.82631
541.1	0.94778	0.52085	0.75838	0.82533
541.2	0.9474	0.5206	0.7575	0.82432
541.3	0.94702	0.52035	0.75662	0.82331
541.4	0.94664	0.52009	0.75573	0.8223
541.5	0.94627	0.51984	0.75485	0.8213
541.6	0.94589	0.51958	0.75397	0.82029
541.7	0.94552	0.51934	0.75308	0.81928
541.8	0.94534	0.51924	0.75224	0.81831
541.9	0.94515	0.51914	0.75139	0.81735
542	0.94496	0.51904	0.75054	0.81638
542.1	0.94478	0.51894	0.74969	0.81541
542.2	0.94459	0.51884	0.74885	0.81444
542.3	0.9444	0.51874	0.748	0.81347
542.4	0.94421	0.51864	0.74715	0.8125
542.5	0.94403	0.51854	0.7463	0.81153
542.6	0.94384	0.51844	0.74546	0.81056
542.7	0.94366	0.51834	0.74461	0.80959
542.8	0.94347	0.51824	0.74376	0.80863
542.9	0.94328	0.51814	0.74291	0.80766
543	0.9431	0.51804	0.74207	0.80669
543.1	0.94291	0.51794	0.74122	0.80572
543.2	0.94273	0.51784	0.74037	0.80475
543.3	0.94254	0.51774	0.73953	0.80378
543.4	0.94227	0.5176	0.73861	0.80274
543.5	0.94194	0.51742	0.73765	0.80165
543.6	0.94161	0.51724	0.73669	0.80056
543.7	0.94128	0.51706	0.73573	0.79947
543.8	0.94095	0.51688	0.73477	0.79838
543.9	0.94062	0.5167	0.73381	0.79729
544	0.94029	0.51653	0.73286	0.7962
544.1	0.94044	0.51689	0.73235	0.79554
544.2	0.94059	0.51724	0.73183	0.79488
544.3	0.94074	0.51759	0.73132	0.79423
544.4	0.9409	0.51795	0.73081	0.79357
544.5	0.94105	0.5183	0.7303	0.79291
544.6	0.9412	0.51866	0.72978	0.79225
544.7	0.94135	0.51901	0.72927	0.7916
544.8	0.9415	0.51937	0.72876	0.79094
544.9	0.94165	0.51972	0.72825	0.79028
545	0.94181	0.52008	0.72774	0.78963
545.1	0.94196	0.52043	0.72723	0.78897
545.2	0.94211	0.52079	0.72672	0.78832
545.3	0.94227	0.52115	0.72621	0.78766
545.4	0.94242	0.5215	0.7257	0.78701
545.5	0.94257	0.52186	0.72519	0.78636
545.6	0.94273	0.52221	0.72468	0.7857
545.7	0.94299	0.52263	0.72426	0.78514
545.8	0.94332	0.52308	0.72388	0.78463
545.9	0.94365	0.52353	0.72351	0.78413
546	0.94398	0.52399	0.72314	0.78362
546.1	0.94431	0.52444	0.72277	0.78312
546.2	0.94465	0.5249	0.7224	0.78262
546.3	0.94497	0.52535	0.72202	0.78211
546.4	0.9451	0.52592	0.72126	0.7814
546.5	0.94522	0.52648	0.72049	0.7807
546.6	0.94534	0.52704	0.71973	0.78
546.7	0.94546	0.52761	0.71897	0.7793
546.8	0.94558	0.52817	0.7182	0.7786
546.9	0.94571	0.52873	0.71744	0.77789
547	0.94583	0.52929	0.71668	0.77719
547.1	0.94595	0.52986	0.71591	0.77649
547.2	0.94607	0.53042	0.71515	0.77579
547.3	0.9462	0.53099	0.71439	0.77508
547.4	0.94632	0.53155	0.71362	0.77438
547.5	0.94644	0.53211	0.71286	0.77368
547.6	0.94656	0.53268	0.71209	0.77298
547.7	0.94669	0.53324	0.71133	0.77227
547.8	0.94681	0.5338	0.71057	0.77157
547.9	0.94693	0.53437	0.7098	0.77087
548	0.94701	0.5349	0.709	0.77012
548.1	0.94705	0.53542	0.70818	0.76935
548.2	0.94709	0.53594	0.70735	0.76859
548.3	0.94713	0.53646	0.70653	0.76782
548.4	0.94717	0.53698	0.7057	0.76705
548.5	0.94721	0.53749	0.70488	0.76628
548.6	0.94725	0.53804	0.70405	0.7655
548.7	0.94719	0.53885	0.70325	0.76458
548.8	0.94713	0.53965	0.70245	0.76366
548.9	0.94707	0.54046	0.70164	0.76275
549	0.94702	0.54127	0.70084	0.76183
549.1	0.94696	0.54208	0.70004	0.76092
549.2	0.94691	0.54289	0.69924	0.76
549.3	0.94685	0.54369	0.69843	0.75908
549.4	0.94679	0.5445	0.69763	0.75817
549.5	0.94674	0.54531	0.69683	0.75725
549.6	0.94668	0.54612	0.69603	0.75634
549.7	0.94663	0.54693	0.69523	0.75542
[truncated: 2,503 more rows]

## Sheet: Measurement of growth indicator
light quality	Seedling height growth rate（%）	Ground diameter growth rate(%)
W	41.2245	31.4978
W	50.1565	33.8439
W	43.4556	33.6424
R	59.1378	45.948
R	42.9724	39.5237
R	54.9087	53.0905
B	68.7074	37.5429
B	69.3084	33.2484
B	77.6461	39.5314
G	32.2945	19.6928
G	38.1746	20.2887
G	39.0782	21.5455

## Sheet: Leaf stomatal characterization
	light quality	Length/μm	Width/μm	Square/μm2	Circumference/μm	Aperture/μm	SD(per/mm2)
	W	29.758	22.984	470.844	79.936	6.872	31.8
	W	30.564	22.758	545.466	85.056	7.37	31.4
	W	30.08	21.252	491.054	80.786	7.166	23.4
	W	33.306	22.72	595.566	89.76	8.54	20.8
	W	30.09	21.718	510.932	82.732	8.072	32.2
	R	24.07	21.012	461.88	78.142	7.616	25.2
	R	27.746	19.05	464.588	76.576	7.072	26.4
	R	27.23	21.146	502.512	78.854	7.886	20.6
	R	26.956	20.538	437.474	80.312	7.562	29.8
	R	29.034	20.972	484.27	80.304	7.36	29.8
	B	34.678	22.986	630.814	92.344	9.952	27.2
	B	30.792	22.756	542.698	84.864	10.372	34.8
	B	28.604	21.9	561.39	88.3	9.212	33.8
	B	32.318	22.052	571.018	87.776	8.828	31
	B	31.224	23.054	569.31	86.588	9.566	33.2
	G	25.018	18.868	573.04	80.104	7.36	28
	G	30.71	20.794	498.958	82.294	8.262	21.8
	G	32.864	23.334	592.79	88.78	11.008	28.6
	G	29.756	20.05	446.55	78.618	6.704	22.6
	G	29.574	22.962	440.024	77.874	6.294	21.6

## Sheet: Leaf anatomical structure
light quality	Leaf thickness /μm	Upper epidermal thickness /μm	Fenestrated tissue thickness /μm	Spongy tissue thickness /μm	Lower epidermal thickness/μm	palisade-to-spongy tissue ratio(P/S)	compactness of structure(CTR)	structure rarefaction(SR)
W	197.933	19.493	90.487	73.85	12.23	1.22528	0.45716	0.373106
W	209.472	22.77	89.157	91.136	10.443	0.978285	0.425627	0.435075
W	195.4	14.87	96.496	76.675	13.002	1.25851	0.493838	0.3924
W	222.197	16.478	98.207	80.014	12.581	1.22737	0.441982	0.360104
W	221.976	15.885	95.469	88.456	14.734	1.07928	0.430087	0.398494
G	208.526	26.745	84.475	104.056	11.701	0.811822	0.405105	0.499007
G	205.395	23.121	75.845	102.865	11.047	0.737326	0.369264	0.500816
G	201.53	24.688	70.239	107.898	11.182	0.650976	0.348529	0.535394
G	208.799	22.735	75.759	102.408	10.396	0.739776	0.362832	0.490462
G	189.928	21.67	76.302	96.654	10.414	0.789434	0.401742	0.508898
B	224.126	29.806	112.521	56.598	12.821	1.98807	0.502043	0.252528
B	230.069	30.001	115.522	54.42	13.548	2.12279	0.502119	0.236538
B	220.777	28.725	119.977	66.334	14.651	1.80868	0.543431	0.300457
B	234.717	32.343	130.788	68.232	11.245	1.91681	0.557216	0.290699
B	259.655	32.457	125.104	79.551	13.705	1.57263	0.481809	0.306372
R	215.969	21.392	107.053	78.366	13.888	1.36606	0.495687	0.362858
R	214.755	23.383	114.333	76.549	13.716	1.49359	0.532388	0.356448
R	234.107	26.394	110.877	88.065	12.338	1.25904	0.473617	0.376174
R	236.875	24.933	111.142	90.228	13.564	1.23179	0.469201	0.38091
R	237.562	24.992	107.173	88.065	13.354	1.21698	0.451137	0.370703

## Sheet: Photosynthetic pigment content
light quality	Chla(mg ·g⁻¹)	Chlb(mg· g⁻¹)	Car(mg ·g⁻¹)	Chlt(mg· g⁻¹)	Chla/b
W	2.0719	0.632538	0.495662	2.70444	3.29566
W	1.78314	0.550278	0.427031	2.33342	3.24125
W	1.96375	0.60282	0.46641	2.56657	3.25833
G	2.92261	0.916308	0.585169	3.83892	3.1913
G	2.69577	0.843192	0.52643	3.53896	3.19751
G	2.81553	0.889236	0.558342	3.70476	3.1663
B	2.4973	0.784008	0.542965	3.28131	3.18547
B	2.70417	0.84519	0.590321	3.54936	3.20133
B	2.68631	0.838548	0.580726	3.52486	3.20356
R	2.23466	0.678438	0.525446	2.91309	3.29452
R	2.14964	0.662202	0.498255	2.81184	3.24382
R	2.21161	0.684126	0.516851	2.89574	3.2347

## Sheet: Gas exchange parameters
light quality	Pn/μmol·m-2·s-1	Tr/mol·m-2·s-1	Ci/μmol·mol-1	Gs/mol·m-2·s-1
B	11.9207	0.0058237	344.376	0.505125
B	12.8366	0.00600116	337.97	0.483475
B	12.8913	0.00566796	331.917	0.4751
R	9.83714	0.00537069	343.131	0.402075
R	10.8408	0.00502401	336.454	0.406875
R	11.0749	0.00496693	331.285	0.370225
G	8.81469	0.00429573	360.879	0.229725
G	8.72783	0.00453004	366.033	0.255175
G	8.76275	0.00471906	364.2	0.252775
W	9.89305	0.00406793	325.348	0.279375
W	9.76509	0.00406996	326.5	0.2796
W	9.78984	0.00438363	329.599	0.295275

## Sheet: Light response parameters
light response curve		fitted value				measured value
	light intensity	G	W	R	B	G	W	R	B
	2000	12.3672	14.5347	16.3567	17.8941	12.4863	14.7401	16.4579	18.1427
	1700	12.4957	14.5479	16.0641	17.6253	12.3735	14.495	16.0389	17.4621
	1500	12.4182	14.3956	15.6972	17.2549	12.36	14.266	15.6429	17.0562
	1200	11.9566	13.8192	14.776	16.2888	11.8798	13.5844	14.6145	16.2242
	1000	11.3265	13.1022	13.8074	15.2553	11.3291	12.9856	13.7817	15.1818
	800	10.3216	11.9871	12.4151	13.7605	10.465	12.0368	12.4634	13.8477
	600	8.775	10.2772	10.3903	11.5835	9.05032	10.5628	10.5269	11.9054
	400	6.4034	7.6202	7.3597	8.3366	6.0953	7.9863	7.51536	8.39606
	200	2.6836	3.3174	2.5844	3.2687	2.57522	3.18491	2.48933	3.11504
	150	1.4373	1.8329	0.9579	1.5581	1.21235	1.63575	0.89241	1.40788
	100	0.0196	0.1162	-0.914	-0.4005	0.38339	-0.16555	-1.03137	-0.43869
	50	-1.6018	-1.8853	-3.0866	-2.6598	-1.43986	-1.99559	-3.12792	-2.68249
	20	-2.6889	-3.251	-4.5639	-4.1876	-2.6534	-3.04064	-4.50165	-4.14382
	0	-3.4677	-4.2412	-5.633	-5.2888	-3.67081	-4.10275	-5.5509	-5.18474
light-response parameters		AQY(mol·mol-1)	Pnmax(μmol·m-2·s-1)
				LSP(μmol·m-2·s-1)	LCP(μmol·m-2·s-1)	Rd(μmol·m-2·s-1)
	B	0.0549	18.3134	2070.42	111.317	5.2432
	B	0.0587	17.5438	2275.82	108.131	5.3266
	B	0.0568	17.9299	2171.73	109.671	5.2888
	R	0.0638	16.2278	2228.25	108.018	5.6131
	R	0.0474	16.5405	2185.59	141.984	5.6587
	R	0.0553	16.4264	2261.77	123.512	5.633
	W	0.0539	14.7386	1654.26	97.1791	4.4759
	W	0.0486	14.543	2109.39	96.5197	4.0074
	W	0.0512	14.5729	1829.7	96.8734	4.2412
	G	0.0447	13.4541	1576.06	95.085	3.7142
	G	0.0355	11.6276	1917.09	104.742	3.2221
	G	0.0401	12.4958	1706.35	99.354	3.4677

## Sheet: Chlorophyll fluorescence parame
light quality	ΦPSⅡ	qP	NPQ	ETR	Fv/Fm
B	0.57625	0.79925	1.04041	3.56775	0.87025
B	0.5825	0.8235	0.822843	4.0655	0.856
B	0.61	0.80025	1.03596	4.43025	0.84925
G	0.53625	0.73125	1.11144	4.66225	0.85975
G	0.5305	0.71025	0.872693	5.406	0.858
G	0.5335	0.731	0.856009	5.82325	0.86
R	0.53325	0.75225	0.972049	1.91	0.8455
R	0.53275	0.766	1.37403	2.716	0.824
R	0.546	0.797	1.09137	3.06575	0.81475
W	0.55175	0.793	0.896183	6.3735	0.8495
W	0.52375	0.7915	1.2993	6.55925	0.7985
W	0.53875	0.747	1.1027	6.72525	0.77075

## Sheet: Photosynthetic enzyme activitie
light quality	Rubisco(U/L)	Rca(U/L)	FBPase(U/L)	GAPDH(U/L)	ATP synthase(U/L)
R	924.917	41.5089	532.874	248.425	216.425
R	928.644	41.1481	533.513	242.039	227.288
R	926.78	41.3285	533.194	245.232	221.856
B	966.353	49.052	571.543	289.803	300.786
B	969.616	47.4287	556.425	286.794	293.504
B	967.985	48.2404	563.984	288.298	297.145
W	805.999	45.6884	468.007	240.123	200.719
W	792.04	46.7321	473.76	243.758	212.773
W	799.019	46.2103	470.884	241.94	206.746
G	615.832	37.2696	436.426	218.424	199.391
G	615.474	38.4849	437.715	225.287	203.151
G	615.653	37.8772	437.071	221.855	201.271

## Sheet: Sugar content
light quality	Root Glucose(mg· g-1)	Stem Glucose(mg· g-1)	Leaf Glucose(mg· g-1)	Root Fructose(mg ·g-1)	Stem Fructose(mg ·g-1)	Leaf Fructose(mg ·g-1)	Root Sucrose(mg· g-1)	Stem Sucrose(mg· g-1)	Leaf Sucrose(mg ·g-1)
W	1.66078	1.37102	1.68198	13.648	8.54592	20.3061	25.6281	12.0101	13.7688
W	1.78799	1.29329	1.73852	17.2959	8.77551	21.4541	26.2814	11.5075	12.1106
W	1.74558	1.23675	1.79505	16.3265	8.46939	20.2551	26.9347	10.7035	11.9598
G	1.25795	1.11661	1.65371	11.148	8.0102	13.648	17.0854	11.5075	6.63317
G	1.15901	1.053	1.56184	11.7092	8.31633	19.5663	17.7387	12.2613	8.19095
G	1.35689	1.09541	1.5477	14.2602	7.93367	16.9388	19.8492	11.3065	7.8392
B	2.55124	1.42756	2.43816	18.699	9.51531	25.051	28.2915	11.2563	13.0151
B	2.60071	1.27915	2.45936	18.9031	9.71939	24.1327	27.8392	10.5025	13.3166
B	2.65018	1.30742	2.48763	19.2602	9.64286	23.3418	29.4975	10.201	13.0653
R	2.60777	1.84452	2.28269	21.0714	8.80102	24.1071	27.8392	10.4523	12.0603
R	2.4523	1.78799	2.23322	20.7143	8.67347	23.1633	28.191	10.4523	12.8141
R	2.36042	1.90106	2.31802	21.0459	8.87755	24.4133	26.5829	11.407	13.1658
